# Supplementary material for: Transcriptomic Analysis of Liquid Non-Sporulating Streptomyces coelicolor Cultures Demonstrates the Existence of a Complex Differentiation Comparable to That Occurring in Solid Sporulating Cultures
Source: PLoS One. 2014 Jan 21;9(1):e86296. doi: 10.1371/journal.pone.0086296 (PMC3897704; doi:10.1371/journal.pone.0086296)
Supplement: Table S1 — Quantitative data for the expression of Streptomyces coelicolor transcripts. The relative abundances of 7721 transcripts quantified in this work are shown as the log2 ratio of transcript abundance with respect to chromosomal DNA (Mg values) and to MI in both liquid (this work) and solid [16] cultures. Data are the average of three biological replicates and P-values are indicated. The 1901 transcripts quantified with very high confidence by Yagüe et al [16] in solid cultures (1901 transcripts) were compared with the transcripts obtained in this work for liquid cultures. Data were separated in four folders: three of them include data of Tables 1, 2 and 3; the other include data for transcripts without significant variations between solid and liquid cultures. (XLSX) [file pone.0086296.s001.xlsx]

## Sheet: All transcripts
Table S1. Quantitative data for the expression of Streptomyces coelicolor transcripts. The relative abundances of 7721 transcripts quantified in this work are shown as the log2 ratio of transcript abundance with respect to chromosomal DNA (Mg values)
and to MI in both liquid (this work) and solid [16] cultures. Data are the average of three biological replicates and P-values are indicated. The 1901 transcripts quantified with very high confidence by Yagüe et al [16] in solid cultures (1901 transcripts)
were compared with the transcripts obtained in this work for liquid cultures.
Data were separated in four folders: three of them include data of Tables 1, 2 and 3; the other include data for transcripts without significant variations between solid and liquid cultures.
LIQUID CULTURES				GENE	DESCRIPTION	SOLID CULTURES
MG VALUES		MII/MI ABUNDANCES				MG VALUES		MII/MI ABUNDANCES
Average log2 (MIL 14h/DNA)	Average log2 (MIIL 90h/DNA)	Average log2 (MIIL 90h/MIL 14h)	P value (MIIL 90h/MIL 14h)			Average log2 (MIL16h/DNA)	Average log2 (MIIL72h/DNA)	Average log2 (MIIL 72h/MIL 16h)	P value (MIIL 72h/MIL 16h)
0.414	5.3724	4.9584	0	SCO5632	hypothetical protein	-2.6057	4.974	7.5797	2e-06
-2.1218	-1.2726	0.8492	0.002147	SCO2718	rdlA	-3.5438	3.8595	7.4033	2e-06
-1.0313	5.0213	6.0526	0	SCO4174	hypothetical protein	-1.4579	5.4798	6.9377	1e-06
-0.6785	4.0699	4.7483	0	SCO0955	hypothetical protein	-2.0555	4.1565	6.212	0
-1.3658	-1.9051	-0.5393	0.011965	SCO6164	hypothetical protein	-0.4602	5.6585	6.1187	2e-06
-2.8405	1.8601	4.7006	0	SCO6650	Hypothetical protein	-2.6769	3.1785	5.8554	1e-06
-0.8087	5.0047	5.8134	0	SCO6992	regulatory protein, absR1	-1.5161	4.3081	5.8242	1.5e-05
-1.6367	1.8093	3.446	0	SCO2717	ChpD	-2.7365	2.8411	5.5776	1e-06
-1.7789	2.0585	3.8374	0	SCO3290	Predicted nucleotide-binding protein	-1.8139	3.5611	5.375	6e-06
-0.6112	6.5952	7.2064	0	SCO1800	chpE	-0.6996	4.6363	5.3359	1e-06
-1.1943	2.466	3.6603	0	SCO3288	possible integral membrane protein	-1.4086	3.8267	5.2353	1.4e-05
-1.3173	3.9266	5.2439	0	SCO5521	hypothetical protein	-1.5823	3.6068	5.1891	3e-06
-1.5515	3.4019	4.9534	0	SCO2217	probable secreted protein	-2.4039	2.6605	5.0644	1e-06
-1.6582	0.5214	2.1796	1e-06	SCO3289	large membrane protein	-1.8373	3.1162	4.9535	6e-06
1.3574	4.9845	3.6271	0	SCO4440	hypothetical protein	-0.4965	4.3688	4.8653	3e-06
-0.639	4.686	5.3249	0	SCO4442	hypothetical protein	-1.4357	3.3598	4.7955	2e-06
-0.1344	4.7753	4.9097	0	SCO1675	chaplin H	-1.6878	3.0654	4.7532	5e-06
0.6498	5.7952	5.1454	0	SCO0682	Hypothetical protein	-0.2711	4.4677	4.7388	1e-06
-1.1226	0.9351	2.0577	0	SCO6995	putative protease.	-1.4374	3.2545	4.6919	1.3e-05
-1.8724	1.8337	3.7061	0	SCO1756	hypothetical protein	-2.3031	2.3671	4.6702	1e-06
-1.9033	-1.4235	0.4798	0.034142	SCO2719	putative secreted protein	-2.6331	2.0337	4.6668	1.5e-05
-1.666	4.1685	5.8345	0	SCO6682	ramS	-0.2928	4.2922	4.585	1.1e-05
0.7911	6.0526	5.2615	0	SCO2492	hypothetical protein	-0.2873	4.2435	4.5308	1e-05
-1.6521	4.6189	6.2711	0	SCO5826	hypothetical protein	-1.7243	2.7104	4.4347	2e-06
-1.7378	-0.0053	1.7325	1e-06	SCO6440	hypothetical protein	-1.8296	2.5928	4.4224	1e-06
1.2501	7.7666	6.5165	0	SCO1839	transcriptional regulator	0.8241	5.2293	4.4052	4e-06
-0.3725	4.1328	4.5054	0	SCO1674	ChpC	-1.2103	3.1312	4.3415	3e-06
-1.807	-0.219	1.5879	2e-06	SCO6441	aldehyde dehydrogenase	-1.7764	2.5489	4.3253	1e-06
-0.0936	4.5608	4.6545	0	SCO0930	putative lipoprotein	-0.7909	3.5286	4.3195	2e-06
-0.3562	5.4479	5.8041	0	SCO4175	hypothetical protein	-0.1531	4.1271	4.2802	1.5e-05
-1.0684	3.7876	4.8561	0	SCO3323	bldN RNA polymerase sigma factor	-0.7737	3.4817	4.2554	2e-06
-0.6689	5.4202	6.0891	0	SCO0683	hypothetical protein	0.0227	4.2522	4.2295	3e-06
-2.3615	0.6953	3.0569	0	SCO7647	calcium binding protein	-2.2465	1.9672	4.2137	5e-06
-1.059	-1.1501	-0.0911	0.710901	SCO6165	putative dnaK suppressor	-0.1827	4.0225	4.2052	8e-06
-0.4785	6.2585	6.737	0	SCO3328	hypothetical protein	0.1446	4.3195	4.1749	4e-06
-0.9753	4.2389	5.2142	0	SCO4677	Histidine kinase-like ATPases antagonistic regulator of sigma(F).	-0.5874	3.5526	4.14	3e-06
-1.3518	2.9816	4.3335	0	SCO6652	hypothetical protein	-1.1097	3.0029	4.1126	6e-06
-1.6578	2.1323	3.7901	0	SCO1573	putative oxidoreductase (putative membrane protein)	-1.6327	2.4767	4.1094	7e-06
-1.8049	6.1283	7.9333	0	SCO7251	hypothetical protein	-0.2096	3.8664	4.076	1e-06
-2.6445	-2.4999	0.1446	0.517057	SCO7434	lipoprotein	-2.5673	1.4986	4.0659	3e-06
-2.4184	-2.2829	0.1355	0.574995	SCO0934	putative integral membrane protein	-3.221	0.8003	4.0213	6e-06
-1.2008	0.7934	1.9942	1e-06	SCO1474	hypothetical protein	-1.7351	2.2341	3.9692	6e-06
-0.7465	3.8704	4.6169	0	SCO4793	probable NPL/P60 family secreted protein	-1.1972	2.75	3.9472	3e-06
-2.4825	-2.355	0.1275	0.550534	SCO5316	whiE, ORFV acyl carrier protein	-2.8636	1.0788	3.9424	2e-06
-1.3366	4.1203	5.457	0	SCO1029	hypothetical protein	-1.3102	2.6229	3.9331	5e-06
-0.6806	1.2985	1.9791	0	SCO1541	SsgA-like protein	-1.0578	2.8431	3.9009	2.2e-05
-0.4391	5.4966	5.9357	0	SCO2819	hypothetical protein	-0.344	3.5371	3.8811	6e-06
-0.4852	3.8662	4.3514	0	SCO2954	RNA polymerase sigma factor SigU	-0.753	3.1176	3.8706	8e-06
-0.9126	2.9424	3.855	0	SCO0644	possible membrane protein	-0.9188	2.9448	3.8636	2e-06
-1.5176	4.0334	5.551	0	SCO0383	hypothetical protein	-0.6002	3.2547	3.8549	0
-1.2789	-1.2408	0.0381	0.877696	SCO6162	putative two-component system response regulator	-1.1094	2.7424	3.8518	1e-06
-2.3913	2.3869	4.7782	0	SCO2976	hypothetical protein	-2.9509	0.8902	3.8411	6e-06
-0.6966	-1.7222	-1.0256	0.000845	SCO3487	agarase	-2.5114	1.3247	3.8361	3e-06
-2.2649	1.4019	3.6669	0	SCO6655	GTP cyclohydrolase II	-2.4106	1.4155	3.8261	6e-06
-0.7136	0.0662	0.7797	0.001268	SCO0671	hypothetical protein SCF91.31c.	-2.1029	1.7094	3.8123	2e-06
-1.3251	4.4374	5.7625	0	SCO1630	rarA homologue	-0.6188	3.1297	3.7485	1e-06
-3.6139	1.9541	5.5681	0	SCO5071	hydroxylacyl-CoA dehydrogenase	-3.7513	-0.028	3.7233	1.5e-05
-2.3301	-1.8185	0.5116	0.009636	SCO7574	putative membrane protein	-2.7868	0.921	3.7078	1e-05
-0.6649	4.8683	5.5332	0	SCO2804	hypothetical protein	-0.1192	3.5733	3.6925	1.6e-05
-1.9964	3.9732	5.9696	0	SCO5074	putative dehydratase	-2.7929	0.8928	3.6857	4e-05
-1.4054	2.9316	4.337	0	SCO1161	putative integral membrane protein	-1.4334	2.2516	3.685	6.7e-05
-0.077	-1.1373	-1.0602	3e-06	SCO3863	putative secreted protein	-1.9455	1.7223	3.6678	3.8e-05
-1.4382	3.4927	4.9308	0	SCO4335	hypothetical protein	-2.3669	1.2184	3.5853	3e-05
-1.0359	4.2678	5.3037	0	SCO0381	glycosyl transferase	-0.0573	3.5252	3.5825	1e-06
-0.5945	-1.0485	-0.4541	0.011551	SCO2063	putative small hydrophilic protein	-1.269	2.3108	3.5798	2e-06
-3.0504	-1.5476	1.5027	1e-06	SCO7786	hypothetical protein	-3.1885	0.3636	3.5521	2e-05
-1.4421	2.5606	4.0028	0	SCO5175	hypothetical protein	-1.3509	2.1952	3.5461	2e-05
0.8967	7.5932	6.6965	0	SCO3579	wblA	1.6593	5.1856	3.5263	3e-06
-1.8164	2.9223	4.7387	0	SCO0393	transferase	-0.9239	2.5859	3.5098	3e-06
-1.2802	3.8119	5.0921	0	SCO5174	transferase	-0.9108	2.5952	3.506	2e-06
-1.7912	0.9701	2.7613	0	SCO6543	hypothetical protein	-1.7945	1.7051	3.4996	4e-06
-3.3048	4.9042	8.209	0	SCO5089	actinorhodin polyketide synthase acyl carrier protein	-3.4884	0.0015	3.4899	6e-06
0.0694	5.2648	5.1954	0	SCO3324	hypothetical protein	0.7947	4.2754	3.4807	2e-05
0.1838	4.6524	4.4686	0	SCO4768	BldM	0.2625	3.7412	3.4787	2e-06
-1.9849	2.0408	4.0257	0	SCO1627	putative ATP-GTP binding protein	-1.5777	1.8728	3.4505	2e-06
-3.8484	-3.3445	0.5038	0.009052	SCO7336	hypothetical protein	-4.1697	-0.7247	3.445	3e-06
-1.2929	2.9437	4.2366	0	SCO6651	putative glycosyl transferase	-0.8495	2.5941	3.4436	1.8e-05
-0.7396	3.5773	4.3169	0	SCO2805	putative sporulation protein	-0.7946	2.6486	3.4432	6e-06
0.3679	7.9343	7.5663	0	SCO3113	hypothetical protein	-0.6125	2.8276	3.4401	2.6e-05
-2.6789	-0.5897	2.0891	0	SCO7701	methyltransferase	-2.8363	0.6026	3.4389	4e-06
0.7748	1.2383	0.4636	0.016164	SCO3108	hypothetical protein	-0.4627	2.9624	3.4251	1.4e-05
-1.4406	-2.0711	-0.6305	0.003477	SCO7453	putative secreted protein	-1.9598	1.4514	3.4112	4.5e-05
-2.5453	3.397	5.9423	0	SCO0396	Putative Peptidase	-1.2275	2.1645	3.392	1e-06
-0.3501	-0.735	-0.3848	0.05677	SCO6166	hypothetical protein SC6C5.02	0.2238	3.5751	3.3513	2.8e-05
2.1594	1.0849	-1.0746	0.000203	SCO5191	hypothetical protein	0.996	4.3122	3.3162	0.00152
-1.7864	3.4154	5.2017	0	SCO0399	possible membrane protein. Contains a TTA leucine codon, possible target for bldA	-0.9947	2.3125	3.3072	1e-06
0.3178	5.6832	5.3654	0	SCO5351	regulatory protein	0.448	3.7526	3.3046	1.9e-05
0.9037	2.8621	1.9585	0	SCO1810	putative membrane protein	-0.28	3.019	3.299	2e-06
-1.1272	4.1203	5.2476	0	SCO0684	hypothetical protein	-0.3727	2.9195	3.2922	8e-06
-2.7559	-0.9759	1.7801	0	SCO7699	nucleotide-binding protein	-2.6626	0.6281	3.2907	6e-06
0.3794	-0.1758	-0.5552	0.000252	SCO6163	putative sensor kinase	0.0763	3.3559	3.2796	1e-06
0.5051	0.7209	0.2158	0.48991	SCO1379	hypothetical protein	-1.4344	1.8062	3.2406	0.000129
-1.4002	3.9756	5.3758	0	SCO0395	Epimerase/dehydratase	-0.4554	2.7845	3.2399	1e-06
-0.7554	3.994	4.7494	0	SCO3134	two-component system response regulator	-0.5574	2.6553	3.2127	4.7e-05
-0.8327	4.311	5.1437	0	SCO0394	hypothetical protein	0.0669	3.2634	3.1965	6e-06
-0.8971	5.835	6.732	0	SCO7252	regulatory protein	0.0523	3.2446	3.1923	0
2.1535	0.5695	-1.584	1e-06	SCO5190	wblC, DNA-binding protein	0.9253	4.1014	3.1761	0.001492
-0.7669	3.1802	3.947	0	SCO7253	hypothetical protein	-0.6244	2.5498	3.1742	6e-06
-2.0456	-0.3528	1.6929	1e-06	SCO5834	Hypothetical protein membrane spanning	-1.9542	1.2186	3.1728	3e-06
-0.4189	4.3537	4.7726	0	SCO2302	hypothetical protein	-0.4079	2.7598	3.1677	6e-06
-0.5198	-0.5537	-0.0339	0.891896	SCO2716	putative secreted protein	-1.2894	1.8692	3.1586	5.5e-05
2.0216	4.3018	2.2802	0	SCO4173	hypothetical protein	0.3914	3.5483	3.1569	2.3e-05
-0.0842	3.0573	3.1415	0	SCO3714	transposase	-0.885	2.2643	3.1493	3e-06
0.9792	6.4853	5.5061	0	SCO4412	Histidine kinase-like ATPases	0.1145	3.2499	3.1354	6e-06
-1.3078	4.9359	6.2438	0	SCO5582	nsdA negative regulator of antibiotic production and morphological differentiation	0.4431	3.5648	3.1217	6e-06
-1.8549	0.2012	2.0562	0	SCO0585	ATP/GTP binding protein	-2.493	0.6261	3.1191	4.3e-05
-1.0425	3.2308	4.2733	0	SCO0382	UDP-glucose/GDP-mannose dehydrogenase; putative secreted protein	-0.1284	2.9714	3.0998	3e-06
-1.9514	-0.8657	1.0858	1e-06	SCO6442	alcohol dehydrogenase	-1.9515	1.1464	3.0979	2e-06
-0.3267	-1.2754	-0.9487	7.7e-05	SCO7449	putative membrane protein.	-0.5993	2.4786	3.0779	1.3e-05
-0.5626	2.6024	3.1649	0	SCO5177	hypothetical protein	-0.9352	2.1025	3.0377	8e-06
-0.7941	-1.508	-0.7138	0.005579	SCO3471	extracellular agarase precursor	-3.2681	-0.232	3.0361	9.5e-05
-0.0214	1.8404	1.8618	2e-06	SCO0944	Predicted transmembrane transcriptional regulator	-1.1939	1.8265	3.0204	2.1e-05
-1.4766	2.769	4.2456	0	SCO5995	possible secreted protein Possible target for bldA regulation	-1.0934	1.9245	3.0179	7e-06
-2.186	-1.7009	0.4851	0.00649	SCO5314	whiE protein VII	-2.5695	0.4471	3.0166	7e-06
-2.1022	1.9179	4.0201	0	SCO1159	conserved hypothetical protein	-2.1326	0.8766	3.0092	4.5e-05
0.0993	5.7007	5.6014	0	SCO1860	hypothetical protein	-0.06	2.943	3.003	0.000124
1.4573	5.1754	3.7181	0	SCO3327	hypothetical protein	0.2398	3.2419	3.0021	0.000106
-1.2695	0.238	1.5075	1e-06	SCO0141	calcium-binding protein	-1.5813	1.4135	2.9948	1.7e-05
-0.5592	1.4129	1.9721	6e-05	SCO0867	hypothetical protein	-1.1994	1.7895	2.9889	7e-06
-1.8249	2.908	4.733	0	SCO0400	epimerase	-1.2927	1.6953	2.988	7e-06
0.9079	2.429	1.5211	0	SCO2525	hypothetical protein	-0.7366	2.2476	2.9842	3e-06
-1.3913	0.6841	2.0755	0	SCO4176	hypothetical protein	-1.8007	1.1702	2.9709	4e-06
-1.0926	2.3001	3.3927	0	SCO6653	hypothetical protein SC5A7.03	-0.7011	2.2666	2.9677	2e-05
-2.2339	-0.3902	1.8437	9e-06	SCO1835	hypothetical protein	-2.5815	0.3847	2.9662	5.3e-05
-0.4671	-2.2259	-1.7588	0	SCO0853	putative membrane protein.	-3.8343	-0.871	2.9633	2e-05
0.5953	1.9212	1.3259	0	SCO0954	acetyltransferase	-1.3648	1.5788	2.9436	1.8e-05
-1.8365	3.595	5.4315	0	SCO0387	bi-domain-containing oxidoreductase	-0.7031	2.2304	2.9335	2e-06
-1.5313	0.976	2.5073	0	SCO5466	Hydrolase similar to many autolytic lysozyme from Clostridium	-1.4228	1.4947	2.9175	5e-06
-0.9973	1.0519	2.0492	0	SCO1427	hypothetical protein	-1.1816	1.7334	2.915	1.4e-05
-0.4864	2.3658	2.8522	0	SCO1563	acetyltransferase	-1.4072	1.5018	2.909	1.4e-05
-1.1831	2.3489	3.532	0	SCO4080	hypothetical protein	-1.593	1.3022	2.8952	1.3e-05
-0.6993	1.9653	2.6647	0	SCO4979	phosphoenolpyruvate carboxykinase	-0.8295	2.048	2.8775	0.000963
-1.3035	4.0061	5.3096	0	SCO1375	hypothetical protein	0.0563	2.9289	2.8726	1.9e-05
-2.0246	-2.235	-0.2104	0.193483	SCO5117	putative peptide transport system secreted peptide-binding protein	-3.286	-0.4147	2.8713	4e-06
-1.1342	3.7479	4.8822	0	SCO0392	methyltransferase	-0.4034	2.4671	2.8705	3e-06
-0.8778	1.7206	2.5984	0	SCO1432	hypothetical protein	-0.937	1.9294	2.8664	2.3e-05
0.4266	3.3728	2.9462	0	SCO2953	hypothetical protein	0.2856	3.1507	2.8651	4e-06
-0.6384	3.4305	4.069	0	SCO7342	hypothetical protein	-0.9481	1.9078	2.8559	3.5e-05
-0.8216	3.8483	4.6699	0	SCO4772	transposase	-0.4271	2.4239	2.851	2.9e-05
-0.2183	2.388	2.6063	0	SCO1575	putative thiamine biosynthesis lipoprotein precursor	-0.2575	2.5826	2.8401	6e-05
-0.6109	4.0065	4.6174	0	SCO1629	rarB homologue	-0.4116	2.4282	2.8398	2e-06
-1.0173	0.8857	1.903	0	SCO5311	putative secreted protein	-1.4669	1.3683	2.8352	1.8e-05
-1.548	1.2368	2.7848	0	SCO6202	hypothetical protein SC2G5.23c	-1.293	1.5396	2.8326	9.9e-05
0.3485	3.1057	2.7572	0	SCO5415	isobutyryl-CoA mutase A	-0.5402	2.2803	2.8205	3e-06
-0.7335	2.7014	3.435	0	SCO2529	metalloprotease	-0.335	2.4796	2.8146	1.1e-05
0.6353	4.6009	3.9657	0	SCO4920	DeoR family transcriptional regulator	0.4625	3.2742	2.8117	6e-06
-1.3657	-3.0159	-1.6502	0	SCO3482	putative sugar-permease	-3.3591	-0.5727	2.7864	3e-05
-2.1943	-0.8183	1.3759	1e-06	SCO0932	Hypothetical protein	-2.9317	-0.1479	2.7838	0.0001
-0.6237	1.7239	2.3476	0	SCO2699	putative small membrane protein	-0.2306	2.5412	2.7718	5.6e-05
-1.3777	0.7221	2.0998	0	SCO2250	hypothetical protein	-2.5505	0.2192	2.7697	3e-05
-0.4824	1.5918	2.0742	0	SCO2572	possible integral membrane protein	-0.5419	2.2271	2.769	4e-06
-0.4784	3.3303	3.8087	0	SCO2560	hypothetical protein	-0.4414	2.3221	2.7635	1e-05
-1.0454	-2.4941	-1.4487	6.8e-05	SCO3484	putative secreted sugar-binding protein	-2.8449	-0.082	2.7629	9e-06
1.3658	4.439	3.0732	0	SCO3940	putative transmembrane protein	0.871	3.623	2.752	3.5e-05
-1.0545	3.2498	4.3043	0	SCO1628	rarC homologue	-0.4955	2.2514	2.7469	6e-06
-0.2246	0.3401	0.5647	0.043011	SCO0834	hypothetical protein SCF43A.24c	-0.5166	2.2289	2.7455	0.000228
-1.1318	1.3489	2.4806	0	SCO1189	hypothetical protein	-1.7511	0.9653	2.7164	9.6e-05
-0.1926	3.4743	3.6669	0	SCO5218	hypothetical protein	-0.554	2.14	2.694	2.2e-05
-1.3428	-1.1543	0.1886	0.384883	SCO0591	putative lysozyme	-2.3128	0.3765	2.6893	7e-06
-1.7496	1.4577	3.2073	0	SCO0389	lipoprotein	-1.0087	1.6792	2.6879	8e-06
-0.9879	1.5749	2.5628	0	SCO6993	regulatory protein	-0.7066	1.9748	2.6814	2.1e-05
0.4478	3.906	3.4582	0	SCO0409	sapA spore-associated protein	-0.5732	2.1033	2.6765	2.7e-05
-0.7537	3.7321	4.4859	0	SCO0385	putative exopolysaccharide transport protein	0.0861	2.7597	2.6736	1.1e-05
-0.0959	0.9027	0.9986	0.000847	SCO0678	hypothetical protein SCF91.38c.	-1.2389	1.4298	2.6687	0.0001
-1.3046	0.3426	1.6471	0	SCO5319	whiE protein II	-0.4154	2.2516	2.667	7e-06
-0.9578	3.6352	4.593	0	SCO1534	putative DNA polymerase III	-0.3321	2.3305	2.6626	2e-05
-0.6616	2.423	3.0846	0	SCO4566	NuoE, NADH dehydrogenase subunit	-0.6408	2.0099	2.6507	4e-06
-1.7758	4.0883	5.8642	0	SCO5085	actII-4 actinorhodin cluster activator protein	-1.2152	1.4288	2.644	7e-06
-1.3963	2.0503	3.4466	0	SCO1533	hypothetical protein SCL2.23c	-0.3371	2.2855	2.6226	7.7e-05
0.0225	4.4643	4.4419	0	SCO0384	putative exopolysaccharide transport protein	0.4994	3.115	2.6156	5e-06
-0.748	2.2787	3.0267	0	SCO4226	hypothetical protein	0.5753	3.1857	2.6104	0.000437
0.753	2.5102	1.7572	2e-06	SCO2790	conserved hypothetical protein SCC105.21c	-0.1907	2.4192	2.6099	3.5e-05
-1.1461	0.561	1.7071	3e-06	SCO4135	putative lipoprotein	-1.872	0.7252	2.5972	9.9e-05
-1.4804	0.6256	2.106	4e-06	SCO4569	NuoH, NADH dehydrogenase subunit	-1.5261	1.0682	2.5943	9e-06
0.2511	1.0719	0.8208	0.001899	SCO3924	putative membrane protein	-1.2965	1.2931	2.5896	0.000595
-0.3905	3.1786	3.5691	0	SCO2573	oxidoreductase	-0.5524	2.0337	2.5861	1.1e-05
-1.6483	-1.0334	0.615	0.001025	SCO1172	anhydro-N-acetylmuramyl-tripeptide amidase	-2.4827	0.0938	2.5765	8e-06
-0.7408	-1.1214	-0.3806	0.010949	SCO7452	O-methyltransferase	-1.0855	1.4892	2.5747	1.8e-05
0.8625	4.0594	3.1969	0	SCO0038	sigma factor	-1.0258	1.5237	2.5495	0.000226
-1.4275	1.8417	3.2692	0	SCO4675	hypothetical protein	-1.3047	1.2371	2.5418	1.4e-05
-1.3722	0.9057	2.2778	0	SCO2408	putative aminotransferase	-1.4583	1.0828	2.5411	4.7e-05
0.6589	4.0039	3.345	0	SCO0685	hypothetical protein	0.5778	3.1171	2.5393	7e-06
0.2392	2.7496	2.5104	0	SCO3207	putative tetR-family transcriptional regulator (fragment)	0.1922	2.729	2.5368	1.1e-05
-0.6793	1.076	1.7553	3e-06	SCO5125	hypothetical protein	-1.4793	1.0483	2.5276	3e-06
-1.5247	-0.2832	1.2415	2.5e-05	SCO2251	hypothetical protein	-2.6159	-0.0904	2.5255	2.7e-05
0.8293	5.1856	4.3563	0	SCO1673	hypothetical protein	0.7239	3.2351	2.5112	8.1e-05
-2.1513	1.4961	3.6474	0	SCO3926	sporulation factor	-2.7983	-0.2934	2.5049	1.5e-05
-0.9513	0.7246	1.6759	0	SCO2311	putative transposes	-0.8137	1.6895	2.5032	1.5e-05
-1.8592	2.2782	4.1374	0	SCO5276	hypothetical protein	-1.4408	1.0618	2.5026	1.3e-05
2.74	3.9389	1.1989	7.1e-05	SCO5864	putative protease	1.2492	3.7463	2.4971	2.9e-05
-1.5356	2.2726	3.8082	0	SCO5827	transmembrane transport protein	-0.974	1.5153	2.4893	8e-06
-1.6716	1.1647	2.8363	0	SCO0390	hypothetical protein	-1.0329	1.4547	2.4876	1.5e-05
1.0849	2.6731	1.5882	0	SCO4411	calcium binding protein	0.0775	2.5608	2.4833	2.6e-05
-1.8016	-0.8215	0.9801	0.000371	SCO6715	putative transcriptional regulator	-0.1475	2.3348	2.4823	0.108804
-1.488	4.8109	6.2988	0	SCO5075	putative oxidoreductase	-1.7805	0.6982	2.4787	1.8e-05
0.392	3.7951	3.4031	0	SCO3195	hypothetical protein	0.4969	2.9721	2.4752	5e-06
-2.0499	2.5663	4.6163	0	SCO6795	hypothetical protein	-1.7722	0.6965	2.4687	0.000316
0.813	6.6854	5.8724	0	SCO4187	hypothetical protein	3.2001	5.6647	2.4646	0.000138
-0.3461	2.5511	2.8972	0	SCO5176	reductase	-0.1449	2.3134	2.4583	4.6e-05
-1.1528	1.0527	2.2055	0	SCO1121	putative secreted protein	-1.8839	0.5742	2.4581	2.2e-05
-2.0296	1.8828	3.9124	0	SCO5249	nucleotide-binding protein	-1.0809	1.3621	2.443	2.4e-05
-1.4065	2.9077	4.3142	0	SCO1357	hypothetical protein	-0.526	1.9112	2.4372	0.000323
1.3484	0.8468	-0.5016	0.002767	SCO0986	putative integral membrane protein	-0.2545	2.164	2.4185	2.4e-05
0.952	4.1861	3.2342	0	SCO1356	putative iron sulphur protein (putative secreted protein)	0.0876	2.5001	2.4125	0.001444
-1.0199	-1.6356	-0.6158	0.003352	SCO0850	putative membrane protein.	-2.7429	-0.3337	2.4092	1.9e-05
-1.2417	0.5357	1.7774	4e-06	SCO1174	aldehyde dehydrogenase	-1.7409	0.657	2.3979	6e-06
-1.067	2.6398	3.7068	0	SCO5219	lipoprotein	-1.0578	1.3292	2.387	0.000244
-0.6871	3.1901	3.8773	0	SCO1626	rarE	-0.5537	1.8326	2.3863	2e-06
-1.4159	2.5187	3.9346	0	SCO0391	transferase	-0.8537	1.5029	2.3566	5.4e-05
-1.0035	0.924	1.9276	0	SCO6170	putative oxidoreductase subunit	-0.7317	1.6217	2.3534	5.3e-05
-1.7987	3.715	5.5136	0	SCO5090	actinorhodin polyketide synthase bifunctional cyclase/dehydratase	-1.2699	1.0833	2.3532	3.6e-05
-0.1231	0.5346	0.6576	0.000297	SCO6424	two-component system sensor protein histidine kinase	-0.0699	2.2752	2.3451	1e-06
-1.1244	0.9239	2.0483	0	SCO2823	decarboxylase	-0.48	1.8629	2.3429	6.5e-05
-0.5177	1.3525	1.8702	1e-06	SCO4567	NuoF, NADH dehydrogenase subunit	-1.0908	1.2487	2.3395	1.7e-05
-1.424	-1.0369	0.3872	0.212985	SCO2404	sugar-binding receptor	-3.0282	-0.6888	2.3394	1.4e-05
-1.1531	-1.3773	-0.2242	0.319087	SCO2703	hypothetical protein	-1.8636	0.4746	2.3382	7e-06
-0.8594	1.3474	2.2068	2e-06	SCO5268	hypothetical protein 2SC7G11.30	-0.8631	1.4658	2.3289	2.2e-05
-2.857	-1.8951	0.962	1.2e-05	SCO7261	putative membrane protein	-3.4539	-1.1325	2.3214	2e-06
-1.8771	2.0041	3.8812	0	SCO5605	hypothetical protein	-1.1676	1.1537	2.3213	4.7e-05
0.6178	3.6122	2.9944	0	SCO1543	putative membrane protein	0.8932	3.2012	2.308	4.1e-05
0.4134	0.2594	-0.154	0.488432	SCO6149	putative ATP GTP-binding protein	-0.4626	1.8445	2.3071	0.000624
-0.3037	2.9005	3.2042	0	SCO1160	putative membrane protein	-0.5495	1.7544	2.3039	0.000296
0.9329	2.9064	1.9735	0	SCO4883	peptidase	-0.1827	2.1203	2.303	5e-06
0.4473	1.9182	1.4709	0	SCO2236	putative plasmid maintenance system killer protein	-0.7308	1.5686	2.2994	8e-05
-0.8668	3.0886	3.9554	0	SCO5511	membrane associated phophodiesterase	0.2762	2.5746	2.2984	4e-06
-2.0536	-0.1287	1.925	0	SCO4348	hypothetical protein	-2.7602	-0.4688	2.2914	0.00011
-1.7648	1.0924	2.8572	0	SCO1157	putative ATP/GTP binding protein	-1.7825	0.5088	2.2913	0.000105
-0.5255	-1.8357	-1.3102	0	SCO3481	hypothetical protein SCE65.17c	-2.1195	0.1674	2.2869	3.5e-05
-0.8421	-1.08	-0.2379	0.209542	SCO1344	putative solute binding transport lipoprotein	-2.5367	-0.2545	2.2822	9.6e-05
0.6309	4.4623	3.8314	0	SCO5803	SOS regulatory protein LexA	0.436	2.7143	2.2783	4e-06
-0.2111	4.5795	4.7906	0	SCO5390	alkanal monooxygenase	0.3442	2.6211	2.2769	8e-05
-0.2477	1.9117	2.1594	0	SCO1451	endoglucanase	-0.2169	2.059	2.2759	1.6e-05
-1.4485	-0.2621	1.1865	1e-05	SCO0931	possible secreted proline-rich protein	-1.3065	0.9678	2.2743	0.000406
-1.1855	2.2458	3.4313	0	SCO4568	NuoG, NADH dehydrogenase subunit	-0.8527	1.4161	2.2688	8e-06
-0.4354	0.93	1.3654	0.0001	SCO0725	hypothetical protein 3SC5B7.03	-1.3802	0.8739	2.2541	0.00034
-4.179	-3.9155	0.2635	0.287727	SCO6831	hypothetical protein SC4A9.08	-4.189	-1.9417	2.2473	9.5e-05
-1.8931	-1.8427	0.0504	0.829086	SCO6569	putative secreted solute binding protein	-2.1104	0.1356	2.246	0.000115
-1.3804	0.2611	1.6414	8e-06	SCO0919	hypothetical protein SCM10.07c	-1.6712	0.5732	2.2444	7.3e-05
-1.7333	2.6905	4.4238	0	SCO2055	hypothetical protein	0.1065	2.3491	2.2426	0.000739
-3.2022	3.3087	6.5109	0	SCO6932	hypothetical protein	-4.3057	-2.0704	2.2353	0.000235
-0.561	-1.1097	-0.5486	0.000577	SCO6160	putative SecDF protein-export membrane protein	-0.5936	1.6323	2.2259	0.00021
-1.3631	2.8767	4.2398	0	SCO0401	glutamate-1-semialdehyde 2,1-aminomutase	-0.425	1.7898	2.2148	1.2e-05
-2.0439	0.0547	2.0986	0	SCO7771	hypothetical protein	-1.437	0.7743	2.2113	3e-05
-1.0002	-0.1987	0.8014	0.000823	SCO1030	putative histidine kinase	-1.5468	0.6592	2.206	1.5e-05
0.0652	2.2457	2.1804	0	SCO6996	putative RNA polymerase sigma factor	0.1627	2.3632	2.2005	5.2e-05
-2.0448	-2.1335	-0.0887	0.696223	SCO4057	putative transport integral membrane protein	-2.2637	-0.0642	2.1995	0.000136
-1.5047	1.6316	3.1363	0	SCO1589	hypothetical protein	-1.7971	0.3978	2.1949	1.4e-05
-1.6352	1.8705	3.5057	0	SCO0398	glycosyl transferase	-0.7027	1.4917	2.1944	1e-05
-2.6176	-2.2356	0.3819	0.025377	SCO6324	probable hydrolase	-3.2154	-1.0224	2.193	0.0001
-1.8591	-3.157	-1.2979	1e-06	SCO5965	putative integral membrane protein	-3.3395	-1.1506	2.1889	0.000548
-0.9525	2.8912	3.8438	0	SCO0386	asparagine synthetase	-0.1347	2.0494	2.1841	2.4e-05
-1.0449	-2.2557	-1.2108	1.4e-05	SCO3483	putative integral membrane transport protein	-2.2457	-0.0667	2.179	5.5e-05
-0.0017	2.1987	2.2005	0	SCO4545	hypothetical protein	-0.7074	1.4667	2.1741	2.8e-05
-1.378	1.1942	2.5723	0	SCO6797	ATP/GTP binding protein	-1.7236	0.4487	2.1723	0.000101
-0.8525	0.5719	1.4244	2e-06	SCO4301	DNA-binding protein Contains TTA leucine codon, possible target for bldA regulation	-1.2277	0.9417	2.1694	3.1e-05
-1.5963	0.0328	1.629	4e-06	SCO7079	insertion element transposase (pseudogene).	-1.0102	1.1563	2.1665	3e-06
-0.4651	-0.0861	0.379	0.018701	SCO6173	putative permease SC6C5.09	-0.8613	1.3034	2.1647	4e-06
-1.3647	-1.1701	0.1947	0.274869	SCO5315	polyketide cyclase	-1.2371	0.9233	2.1604	1.4e-05
-1.4161	-0.2434	1.1727	0.003619	SCO7040	glyceraldehyde-3-phosphate dehydrogenase	-2.3938	-0.2343	2.1595	0.002753
-0.793	1.6403	2.4332	0	SCO0974	probable secreted protein	-0.912	1.2365	2.1485	6e-06
0.5769	2.9424	2.3656	2.1e-05	SCO6997	hypothetical protein SC8F11.23.	0.42	2.5573	2.1373	0.000124
-0.9789	2.5354	3.5144	0	SCO2527	hypothetical protein SCC121.30c	-0.7057	1.4275	2.1332	0.001652
0.3199	3.4485	3.1285	0	SCO6079	putative signal transduction protein GarA	-0.1845	1.9467	2.1312	3e-06
0.037	2.1788	2.1418	0	SCO0588	sensor histidine kinase	-0.2437	1.882	2.1257	1.7e-05
2.6732	4.374	1.7008	1e-05	SCO2575	hypothetical protein SCC123.13c.	1.2973	3.4185	2.1212	0.000276
-1.6402	-0.5798	1.0604	1.8e-05	SCO2035	Protein Disulfide Oxidoreductases	-1.9537	0.1649	2.1186	5.3e-05
-1.068	3.0303	4.0983	0	SCO5444	Possible glycogen phosphorylase, glgP	-0.1045	2.0112	2.1157	2e-06
-1.1438	-1.6372	-0.4935	0.005942	SCO7384	putative transmembrane transport protein.	-1.1836	0.9308	2.1144	3.5e-05
0.8861	3.5203	2.6342	0	SCO4800	isobutiryl CoA mutase, small subunit	0.2361	2.3496	2.1135	5.3e-05
0.2212	4.0482	3.827	0	SCO5391	ATP/GTP-binding protein	-0.4018	1.711	2.1128	3e-06
-0.2527	2.3124	2.565	0	SCO5460	AbaA-like regulatory protein	-0.6924	1.4137	2.1061	2.2e-05
-2.9676	-2.5566	0.411	0.104889	SCO7337	hypothetical protein.	-2.7014	-0.5993	2.1021	0.000126
-1.7575	1.1276	2.8851	0	SCO5012	hypothetical protein	-1.2292	0.8681	2.0973	2.5e-05
-0.9679	3.5633	4.5312	0	SCO5581	hypothetical protein	-0.0068	2.0898	2.0966	4.1e-05
0.9698	3.5561	2.5863	0	SCO5420	cholesterol esterase	-0.1138	1.9807	2.0945	1.4e-05
-0.5038	1.0673	1.5711	0	SCO4789	putative integral membrane protein	-0.5985	1.4944	2.0929	0.000179
-3.3495	-2.4333	0.9163	0.000537	SCO5644	hypothetical protein SC6A9.23c	-3.5025	-1.4144	2.0881	0.000234
-0.824	-2.0145	-1.1905	1e-06	SCO3475	putative isomerase	-3.0092	-0.9277	2.0815	7.9e-05
0.0494	4.1395	4.09	0	SCO1838	enoyl-CoA hydratase/isomerase	0.0354	2.1141	2.0787	1.4e-05
-2.0532	-1.6626	0.3906	0.125914	SCO6211	uricase	-2.7509	-0.6728	2.0781	5.1e-05
-1.6834	-1.9711	-0.2877	0.330453	SCO1823	hypothetical protein	-3.3022	-1.2271	2.0751	3.1e-05
-0.1041	0.4766	0.5807	0.001428	SCO6167	proline rich protein (putative membrane protein)	0.2185	2.2926	2.0741	0.000123
-1.2241	-0.2953	0.9288	0.000452	SCO7700	cyclase	-0.7632	1.3088	2.072	1.9e-05
-0.0728	0.9643	1.0371	9.9e-05	SCO5610	hypothetical protein SC2E1.27c	-2.0082	0.0553	2.0635	0.000128
-1.3601	1.3415	2.7015	0	SCO1173	transcriptional regulator	-1.4248	0.624	2.0488	7e-06
0.2803	-0.542	-0.8223	4e-06	SCO3704	putative substrate-binding transport protein	-0.7935	1.2519	2.0454	8e-06
-1.0179	0.6498	1.6677	1.2e-05	SCO0615	putative secreted protein	-1.1318	0.9132	2.045	8.5e-05
-0.5688	0.4938	1.0626	1e-06	SCO2465	RNA polymerase principal sigma factor	-0.8611	1.1735	2.0346	0.000311
-0.9389	0.3327	1.2716	5e-06	SCO2246	hypothetical protein	-1.1498	0.8805	2.0303	4.7e-05
-1.3368	0.8385	2.1753	0	SCO5013	possible secreted protein; Flp pilus assembly protein TadG	-1.3241	0.7057	2.0298	3.4e-05
4.2933	5.0967	0.8034	2.2e-05	SCO5029	possible secreted protein	1.6652	3.6924	2.0272	6.3e-05
0.0563	1.1726	1.1163	1e-06	SCO2237	lyase	-0.5478	1.4788	2.0266	8.7e-05
-1.3669	0.1464	1.5132	4e-06	SCO3365	hypothetical protein	-1.8403	0.1846	2.0249	6.2e-05
-0.9006	3.5397	4.4403	0	SCO5100	GntR family regulatory protein	-0.3648	1.6533	2.0181	4e-06
-3.7867	-2.0423	1.7445	0	SCO5442	trehalose synthase	-2.8282	-0.8138	2.0144	0.001872
0.8719	-0.4824	-1.3543	9e-06	SCO6161	putative secreted protein	0.5141	2.5255	2.0114	0.001233
-2.1182	0.1292	2.2474	1.5e-05	SCO4574	NADH dehydrogenase subunit M	-0.8977	1.1131	2.0108	2.6e-05
-2.8152	1.6173	4.4325	0	SCO7189	hypothetical protein	-3.2248	-1.215	2.0098	0.000388
-1.8228	0.7236	2.5464	0	SCO4349	hypothetical protein Contains two TTA leucine codons, possible targets for bldA regulation	-1.8923	0.116	2.0083	8e-05
0.2435	2.4144	2.1709	0	SCO4239	small membrane protein	0.216	2.2235	2.0075	0.000617
-0.3033	0.1788	0.482	0.014994	SCO5785	two-component transcriptional regulator	-0.4331	1.5677	2.0008	7e-06
-2.395	-2.0574	0.3377	0.04639	SCO2423	putative secreted protein	-3.2116	-1.2221	1.9895	0.000328
-3.2522	-2.8867	0.3655	0.024962	SCO7334	trehalose synthase	-3.1545	-1.1651	1.9894	9.7e-05
1.9079	3.9199	2.0119	0	SCO1943	electron transport protein	1.1575	3.1463	1.9888	5.7e-05
-0.8167	4.0001	4.8168	0	SCO5970	hypothetical protein	0.7483	2.7366	1.9883	0.000486
-1.7798	2.9271	4.7069	0	SCO5079	conserved hypothetical protein	-1.2392	0.7442	1.9834	1.5e-05
-1.281	-0.3282	0.9528	0.000542	SCO4767	putative regulatory protein	-2.0479	-0.0649	1.983	0.00327
3.6601	4.7294	1.0693	1e-06	SCO5240	wblE	1.7038	3.6859	1.9821	0.000531
-0.7898	1.5562	2.346	0	SCO4575	NADH dehydrogenase subunit N	-0.3987	1.5804	1.9791	4e-06
1.6054	2.1817	0.5763	0.040253	SCO4425	sigma-like protein	2.9658	4.9389	1.9731	0.048698
-1.3879	-0.558	0.83	0.000523	SCO2407	aldose 1-epimerase	-2.024	-0.0534	1.9706	7e-06
-0.3554	1.2656	1.621	0	SCO6979	solute-binding lipoprotein; sugar transport	-1.3466	0.6232	1.9698	1.1e-05
-0.2273	0.8947	1.122	9.7e-05	SCO0243	hypothetical protein	-1.075	0.8938	1.9688	0.000166
-0.4252	2.1187	2.5439	0	SCO2520	Hypothetical protein	-0.2836	1.6829	1.9665	5e-06
-2.3245	-0.7104	1.614	3e-06	SCO6323	TetR family transcriptional regulator	-2.9792	-1.0183	1.9609	0.000191
-1.2644	4.3394	5.6038	0	SCO5086	ketoacyl reductase	-1.6044	0.3522	1.9566	1.5e-05
0.6512	1.337	0.6858	4.6e-05	SCO2908	hypothetical protein	-0.4985	1.4568	1.9553	0.000202
-0.5094	3.375	3.8843	0	SCO3975	putative regulator	0.8514	2.8061	1.9547	0.000513
-2.0799	3.7813	5.8613	0	SCO5084	putative membrane protein	-2.1592	-0.2068	1.9524	0.006314
1.4894	3.3236	1.8342	0	SCO5244	anti-sigma factor	1.4589	3.4098	1.9509	0.000109
0.36	1.8146	1.4545	0.000187	SCO6027	acetyl-coa acetyltransferase (thiolase)	0.3106	2.2578	1.9472	0.000619
-1.0058	-0.878	0.1278	0.614163	SCO6209	putative OHCU decarboxylase	-1.6933	0.2529	1.9462	2.3e-05
-0.2035	1.0999	1.3033	3.6e-05	SCO5561	putative transcriptional regulatory protein	-1.2767	0.6693	1.946	7.4e-05
-2.1824	-1.4655	0.7169	0.011549	SCO5108	putative integral membrane protein	-2.4444	-0.5005	1.9439	6.9e-05
3.5506	4.0804	0.5298	0.004487	SCO5189	hypothetical protein 2SC3B6.13	2.186	4.1236	1.9376	0.00065
1.4535	1.5329	0.0794	0.739101	SCO2574	hypothetical protein SCC123.12c.	-0.6689	1.2683	1.9372	0.0006
-0.0024	4.1831	4.1855	0	SCO5790	hypothetical protein	0.7501	2.6724	1.9223	0.000115
-1.234	1.2475	2.4815	1e-06	SCO4565	NADH dehydrogenase subunit D	-0.8513	1.0704	1.9217	8e-06
-1.4682	-0.5865	0.8817	0.000291	SCO6708	hypothetical protein	-2.0187	-0.0987	1.92	0.000107
-1.8745	0.234	2.1085	0.000104	SCO4562	NADH dehydrogenase subunit A	-0.9604	0.9578	1.9182	0.000376
-0.4926	2.0812	2.5738	0	SCO3350	hypothetical protein	-0.163	1.7497	1.9127	0.000311
-2.7079	-3.0115	-0.3036	0.306672	SCO7551	hypothetical protein	-3.5608	-1.6541	1.9067	0.000693
0.4227	4.6399	4.2172	0	SCO5078	hypothetical protein	-0.1478	1.7546	1.9024	0.000284
1.6437	4.5043	2.8606	0	SCO4039	hypothetical protein	1.3553	3.2506	1.8953	6e-06
-2.8011	-2.0232	0.7778	0.001845	SCO6908	hypothetical protein SC1B2.14c	-3.6785	-1.7864	1.8921	0.000636
1.3286	2.4938	1.1652	1e-06	SCO2079	putative stage III sporulation protein AB	0.0373	1.9271	1.8898	2e-05
-1.2627	-1.3475	-0.0848	0.72922	SCO0915	hypothetical protein SCM10.03	-1.6776	0.2107	1.8883	0.025701
0.2364	2.9078	2.6714	0	SCO0943	putative sigma factor	-0.0286	1.8566	1.8852	0.000156
-1.5142	0.5548	2.069	0	SCO7226	putative integral membrane protein.	-0.8817	0.9985	1.8802	0.000351
-2.4149	-0.4767	1.9382	0.000228	SCO6812	putative ArsR-family transcriptional regulator	-0.929	0.9493	1.8783	0.000681
0.2457	-0.9045	-1.1502	1e-06	SCO1828	hypothetical protein SCI8.13	-1.8537	0.0244	1.8781	0.002233
-1.2412	1.165	2.4062	0	SCO5758	transcriptional regulator	-0.7713	1.1052	1.8765	1.6e-05
2.0237	4.8147	2.7911	0	SCO2008	branched chain amino acid binding protein	0.767	2.6409	1.8739	5e-06
-2.2014	-1.8624	0.339	0.299645	SCO5343	SpdC2 protein	-3.9266	-2.0582	1.8684	0.026355
-1.0646	3.3259	4.3905	0	SCO0673	hypothetical protein SCF91.33c.	-0.6566	1.2112	1.8678	0.007044
-2.9862	-1.9376	1.0485	1e-06	SCO7335	alpha-amylase	-2.2926	-0.4249	1.8677	6.9e-05
-0.6036	0.4765	1.0801	3e-06	SCO3547	putative pyrophosphate synthase	-1.1475	0.7191	1.8666	0.00017
1.5192	3.1397	1.6204	0	SCO4769	RNA polymerase sigma factor SigD	0.5757	2.4415	1.8658	2.5e-05
-0.1084	1.2872	1.3955	0	SCO2522	hypothetical protein	0.0953	1.9561	1.8608	0.000189
0.0577	3.315	3.2573	0	SCO4581	hypothetical protein	-0.2804	1.5775	1.8579	3.5e-05
2.9399	3.4287	0.4888	0.00273	SCO4108	probable peptidase	1.1196	2.9743	1.8547	0.000112
-3.0735	3.3144	6.3879	0	SCO6931	hypothetical protein	-4.0977	-2.2431	1.8546	0.000373
-0.8195	1.2773	2.0969	1e-06	SCO4564	NADH dehydrogenase subunit C	-0.3634	1.4905	1.8539	6e-06
-1.2061	-0.551	0.6551	0.059436	SCO7306	regulatory protein	-0.1997	1.6534	1.8531	0.016836
-1.8349	-1.2075	0.6274	0.000224	SCO6595	putative secreted protein	-1.6081	0.2374	1.8455	5.7e-05
-1.2669	-0.2328	1.0342	2e-06	SCO6172	putative oxidoreductase	-1.0471	0.7983	1.8454	0.000158
-1.1836	0.5157	1.6993	0	SCO0584	cytochrome P450	-1.0209	0.8234	1.8443	0.000105
0.4235	3.8495	3.426	0	SCO1241	histidine kinase	-0.078	1.7652	1.8432	9e-06
-0.8436	2.3276	3.1712	0	SCO6794	hypothetical protein	-0.4485	1.3897	1.8382	8.1e-05
-2.8649	-2.4642	0.4006	0.008466	SCO7330	putative membrane protein.	-3.5276	-1.6938	1.8338	0.004411
-0.6476	2.1045	2.752	0	SCO1470	hypothetical protein	-1.3654	0.4663	1.8317	8e-06
-1.3786	0.4954	1.8739	0	SCO0586	hypothetical protein	-0.901	0.9286	1.8296	0.000416
-1.6772	-1.3371	0.3401	0.064436	SCO6515	putative protease	-2.0771	-0.2478	1.8293	1e-05
-0.6844	0.1926	0.877	0.000372	SCO2727	hypothetical protein SCC46.12c	-1.4884	0.3379	1.8263	6e-05
-2.8652	-2.8889	-0.0237	0.921175	SCO6375	putative secreted protein	-2.4007	-0.5795	1.8212	0.001352
1.2571	2.4774	1.2203	1.4e-05	SCO3051	acyl-CoA dehydrogenase	0.5992	2.4176	1.8184	0.000971
-0.0219	1.5088	1.5307	0	SCO4237	hypothetical protein	-0.3813	1.4364	1.8177	2.8e-05
-0.7911	0.727	1.5181	0	SCO5819	sporulation transcription factor, WhiH	-0.8888	0.9262	1.815	4.5e-05
-1.1335	-1.4153	-0.2818	0.378966	SCO1195	hypothetical protein	-2.5494	-0.7427	1.8067	5.4e-05
-1.6994	-1.3867	0.3127	0.079081	SCO4819	putative secreted protein	-2.0646	-0.258	1.8066	0.000174
-1.6227	-0.2157	1.407	1.1e-05	SCO6206	oxidoreductase	0.4706	2.2757	1.8051	4.2e-05
-0.3567	1.4	1.7568	0	SCO2726	methylmalonic acid semialdehyde dehydrogenase	-0.2542	1.5508	1.805	3.6e-05
0.8531	3.386	2.5328	0	SCO0569	putative 50S ribosomal protein L36	0.3911	2.1958	1.8047	0.001001
-1.6894	0.6527	2.3421	0	SCO3329	hypothetical protein	-1.5266	0.2779	1.8045	0.000327
2.5981	3.2109	0.6128	0.000113	SCO0736	possible secreted protein	1.4214	3.2219	1.8005	0.000108
0.4149	1.8814	1.4665	0	SCO0242	hypothetical protein	0.0461	1.8439	1.7978	2.4e-05
1.7411	2.9396	1.1986	1.2e-05	SCO4748	hypothetical protein	1.1884	2.986	1.7976	9.5e-05
1.3077	1.9684	0.6607	0.000364	SCO0411	hypothetical protein	-0.4192	1.3771	1.7963	2e-06
-3.3979	-0.5803	2.8177	0	SCO5889	hypothetical protein SC3F7.09	-3.9081	-2.1123	1.7958	0.000365
-0.6674	0.4838	1.1512	0	SCO5799	aminotransferase; TTA leucine codon; a potential target for actionof bldA	-0.6453	1.1482	1.7935	5e-06
-1.3941	-0.1316	1.2625	9e-06	SCO0419	putative zinc-binding oxidoreductase	-1.6947	0.0965	1.7912	4.3e-05
-0.5959	0.2197	0.8156	7.7e-05	SCO3925	IclR-type transcriptional regulator of ssgA	-1.5849	0.2049	1.7898	0.000109
-2.5759	-1.002	1.5739	3e-06	SCO7065	conserved hypothetical protein	-2.4258	-0.6388	1.787	7.5e-05
-1.5672	5.0034	6.5707	0	SCO6286	Putative transcriptional repressor	0.5287	2.3143	1.7856	0.001095
0.666	1.4703	0.8044	0.000149	SCO2391	hypothetical protein	0.1651	1.9459	1.7808	0.00021
-0.0321	0.201	0.2331	0.258256	SCO6566	ROK family protein	-0.2185	1.5612	1.7797	4e-06
-2.8508	-1.0196	1.8312	8e-06	SCO6906	hypothetical protein	-2.829	-1.051	1.778	0.001088
-0.8832	3.7059	4.5891	0	SCO5250	polyprenyl synthetase	0.4086	2.1816	1.773	1.8e-05
-0.6986	1.2566	1.9552	0	SCO1757	hypothetical protein	-0.9301	0.8411	1.7712	0.00013
-0.64	2.2108	2.8507	0	SCO4861	hypothetical protein	-0.5919	1.1779	1.7698	7.2e-05
1.2818	2.3429	1.0611	2e-06	SCO5575	transmembrane protein	0.2799	2.0492	1.7693	3.6e-05
-3.6996	-2.7047	0.9949	0.000154	SCO6384	integral membrane lysyl-tRNA synthetase	-3.9502	-2.1827	1.7675	0.000267
-1.9821	-0.9527	1.0293	4e-06	SCO5106	putative succinate dehydrogenase iron-sulfur subunit	-1.9424	-0.1755	1.7669	7.9e-05
-0.5154	-0.9114	-0.396	0.009887	SCO2153	putative secreted protein	-1.872	-0.1087	1.7633	7e-06
0.7898	1.2319	0.4422	0.026761	SCO3905	putative membrane protein	-1.1366	0.6265	1.7631	0.002526
2.9041	6.4413	3.5373	0	SCO1480	conserved hypothetical protein	1.7022	3.4648	1.7626	1.1e-05
-0.1443	2.8037	2.948	0	SCO3291	regulatory protein	-0.4735	1.2844	1.7579	0.000113
-1.1138	0.2445	1.3583	0	SCO5109	hypothetical protein SCBAC31E11.05c	-0.5612	1.1885	1.7497	0.000879
0.7247	3.0109	2.2862	0	SCO4184	amfC aerial mycelium formation protein	0.2205	1.9681	1.7476	2.1e-05
-3.2076	-2.1078	1.0997	4.1e-05	SCO6394	IS element ATP binding protein	-3.3415	-1.5943	1.7472	0.000127
0.1868	2.4123	2.2255	0	SCO0988	acetyltransferase	-0.1618	1.5791	1.7409	3.1e-05
-1.1455	1.6089	2.7544	0	SCO4350	integrase	-1.4369	0.3019	1.7388	9.9e-05
-1.4472	0.3682	1.8154	0.00223	SCO1048	possible secreted protein	-0.8807	0.8571	1.7378	9.2e-05
-0.8696	0.7531	1.6227	0	SCO5789	hypothetical protein SC4H2.10c	-0.4292	1.2989	1.7281	0.000356
-0.8141	1.3	2.1141	0	SCO5398	hypothetical protein	-1.1986	0.5238	1.7224	0.001666
-0.5352	2.7084	3.2436	0	SCO1158	conserved hypothetical protein	-0.2998	1.4168	1.7166	0.001201
-0.4167	3.512	3.9288	0	SCO0397	hypothetical protein	0.1155	1.8315	1.716	3.2e-05
0.9513	0.8806	-0.0707	0.791461	SCO0837	hypothetical protein SCF43A.27c	-0.0883	1.6244	1.7127	5.6e-05
-0.6537	3.184	3.8377	0	SCO2822	decarboxylase	0.1679	1.8805	1.7126	1.4e-05
-0.8843	-0.9902	-0.1059	0.635135	SCO6029	two-component regulator	-0.6105	1.0993	1.7098	0.000316
-0.5309	-1.1165	-0.5856	0.006761	SCO0649	putative gas vesicle synthesis protein.	-1.0464	0.6622	1.7086	0.000456
1.6513	1.7788	0.1275	0.54935	SCO3343	hypothetical protein	0.4869	2.1937	1.7068	4e-06
2.6741	5.1672	2.4931	0	SCO5396	Intermediate filament-like protein	1.7661	3.468	1.7019	0.000108
-2.0461	-0.3463	1.6998	4e-05	SCO5898	redF, probable membrane protein	-2.7297	-1.0294	1.7003	0.001422
1.3911	2.2465	0.8554	1e-06	SCO5784	two-component sensor histidine kinase	1.0045	2.7009	1.6964	5.7e-05
-2.3423	1.7301	4.0724	0	SCO5885	putative membrane protein	-3.2298	-1.5372	1.6926	0.000492
-1.0357	0.1363	1.1721	2e-05	SCO6951	hypothetical protein	-2.7337	-1.0415	1.6922	0.002237
-1.4165	-0.6506	0.7659	0.012924	SCO7665	hypothetical protein	-1.1978	0.4938	1.6916	0.000337
-2.2325	-1.602	0.6305	0.004911	SCO7620	conserved hypothetical protein	-2.2264	-0.5359	1.6905	0.000153
-1.2668	2.6612	3.9281	0	SCO4266	putative oxidoreductase	-0.4139	1.2756	1.6895	0.000369
2.4133	3.5903	1.177	1e-06	SCO0704	pleiotropic regulatory locus OrfE	0.6764	2.365	1.6886	5e-06
1.4176	2.8236	1.4059	0	SCO2999	putative NAD-glutamate dehydrogenase similar to GDH of S: clavuligerus	0.3998	2.0862	1.6864	9e-06
-1.3341	3.0393	4.3734	0	SCO5076	integral membrane protein	-1.2132	0.4672	1.6804	6.3e-05
-1.0144	2.4342	3.4487	0	SCO3656	conserved hypothetical protein	0.0247	1.7029	1.6782	9e-06
-0.8571	-0.3894	0.4678	0.047533	SCO0509	glycerol kinase 2 (ATP:glycerol 3-phosphotransferase) (EC 2.7.1.30)	-1.0478	0.6277	1.6755	0.000125
1.0888	3.0537	1.9649	0	SCO1982	hypothetical protein	0.8004	2.4738	1.6734	0.011637
2.8572	2.8623	0.0052	0.982552	SCO3023	S-adenosyl-L-homocysteine hydrolase. Methionine metabolism	1.5408	3.2114	1.6706	0.000444
2.9653	3.1391	0.1738	0.393581	SCO3082	hypothetical protein SCE25.23	0.5041	2.1717	1.6676	0.012869
-3.1836	-1.5277	1.6559	9e-06	SCO7573	putative anti-sigma factor antagonist	-2.7318	-1.0668	1.665	3.1e-05
-0.2885	0.531	0.8195	1.9e-05	SCO1240	hypothetical protein	-1.7323	-0.0699	1.6624	4e-05
2.7833	4.3986	1.6153	0	SCO0705	hypothetical protein	1.2231	2.8811	1.658	5e-06
-0.6391	2.0384	2.6775	0	SCO1426	hypothetical protein	0.4884	2.1419	1.6535	9.4e-05
2.0608	3.0029	0.9421	1e-06	SCO5820	hrdB RNA polymerase sigma factor	0.2279	1.8797	1.6518	2e-06
-2.5975	-0.933	1.6646	5.6e-05	SCO6393	transposase	-2.6106	-0.9643	1.6463	0.000116
-1.8571	-1.6515	0.2056	0.308551	SCO7590	catalase	-2.0351	-0.3891	1.646	2.1e-05
-1.0893	0.4652	1.5545	0	SCO6205	dehydrogenase	0.3235	1.9677	1.6442	0.000105
-0.7107	-0.0003	0.7104	6.8e-05	SCO1590	putative secreted protein	-1.0926	0.5451	1.6377	4.8e-05
-2.5033	-2.2324	0.271	0.36481	SCO6547	hypothetical protein	-1.9399	-0.3032	1.6367	0.003484
-1.2724	-0.8524	0.42	0.057784	SCO1822	transmembrane transport protein	-1.586	0.0427	1.6287	0.000143
0.4674	1.6907	1.2233	0.00019	SCO5522	3-isopropylmalate dehydrogenase. Valine, leucine and isoleucine biosynthesis	0.3581	1.9868	1.6287	0.000688
-0.1537	1.2688	1.4225	0.000237	SCO2009	branched-chain amino acid ABC transporter permease	-1.0365	0.5911	1.6276	6.2e-05
-0.6532	-0.1118	0.5414	0.020894	SCO3814	DNA-binding protein	-2.2132	-0.5971	1.6161	0.000252
-0.6492	1.0362	1.6853	0	SCO4676	hypothetical protein	-0.3762	1.2374	1.6136	0.000108
-2.621	2.4431	5.0641	0	SCO5880	RedY protein	-2.818	-1.2058	1.6122	0.000197
-2.4139	-1.6003	0.8136	0.000321	SCO6236	DNA-binding protein	-2.4237	-0.8116	1.6121	0.000333
-1.7702	3.074	4.8442	0	SCO5081	hypothetical protein	-1.5798	0.031	1.6108	5.9e-05
1.2349	2.6887	1.4538	0	SCO6157	transmembrane protein	0.4109	2.02	1.6091	6.7e-05
-2.0535	-0.5856	1.4679	0	SCO6887	hypothetical protein SC7F9.39	-2.3318	-0.7236	1.6082	0.01029
-1.3673	1.1259	2.4933	0	SCO1155	hypothetical protein	-1.3707	0.2358	1.6065	0.000563
0.8921	2.9923	2.1002	0	SCO5243	SigH transcriptional regulator	0.7807	2.386	1.6053	2.6e-05
-2.5415	-1.7358	0.8057	1e-05	SCO6201	glyoxylate carboligase	-0.9441	0.6592	1.6033	0.000481
0.9222	3.3916	2.4694	0	SCO2768	hypothetical protein SCC57A.39c	0.084	1.6784	1.5944	4.7e-05
-1.7797	-1.88	-0.1003	0.698025	SCO3990	hypothetical protein	-4.374	-2.7797	1.5943	0.000412
-1.6532	-0.5184	1.1348	6.4e-05	SCO6950	hypothetical protein	-2.0492	-0.4552	1.594	0.000793
-2.0894	-2.4839	-0.3946	0.018735	SCO0043	hypothetical protein	-3.3362	-1.7429	1.5933	7e-06
-1.2912	2.4507	3.7419	0	SCO6484	hypothetical protein	-0.378	1.2137	1.5917	3.5e-05
-0.5799	2.2974	2.8772	0	SCO5137	ATP-binding protein	0.1462	1.7343	1.5881	7.5e-05
-0.0503	1.554	1.6043	0	SCO4790	putative stress protein	-0.105	1.4816	1.5866	1e-06
-1.3754	0.8242	2.1996	0	SCO3293	putative small integral membrane protein	-0.9051	0.68	1.5851	2.7e-05
-1.327	-1.3824	-0.0554	0.818941	SCO5446	probable neutral zinc metalloprotease	-1.8431	-0.2595	1.5836	0.0001
-1.5416	-1.7121	-0.1705	0.420299	SCO6571	putative DNA-binding protein	-1.2947	0.285	1.5797	0.000562
-0.0599	2.7419	2.8018	0	SCO2263	hypothetical protein	-0.2663	1.3128	1.5791	0.000127
-2.5448	-2.1314	0.4134	0.106558	SCO5338	putative regulatory protein	-3.6341	-2.0555	1.5786	0.00108
1.7588	3.4336	1.6748	0	SCO5865	hypothetical protein	1.0558	2.6336	1.5778	3.1e-05
-0.97	1.2945	2.2645	0	SCO5306	putative protein phosphatase	-0.6319	0.943	1.5749	0.000118
-0.9267	4.6772	5.6039	0	SCO6749	hypothetical protein	-0.5486	1.0258	1.5744	0.006403
1.7239	2.7943	1.0704	4e-06	SCO1262	GntR family transcriptional regulator	0.9749	2.5479	1.573	0.000138
1.23	2.153	0.923	7e-06	SCO5138	putative membrane protein	0.2275	1.7998	1.5723	6.3e-05
-0.5865	-1.0172	-0.4308	0.101071	SCO0665	putative secreted protein	-0.6955	0.8746	1.5701	0.000681
1.3298	3.4042	2.0744	0	SCO5749	two-component regulator	0.877	2.4452	1.5682	1.5e-05
0.6945	2.524	1.8295	0	SCO5386	anti-sigma factor antagonist	0.0154	1.582	1.5666	0.000483
-2.3207	-2.2952	0.0255	0.916762	SCO5990	hypothetical protein	-2.4552	-0.8912	1.564	0.0003
3.2938	4.248	0.9543	0.000139	SCO2370	hypothetical protein	0.7214	2.2843	1.5629	6e-06
1.2347	0.1985	-1.0362	0.000312	SCO0334	putative secreted protein	0.4489	2.009	1.5601	0.001138
0.9738	2.894	1.9202	3e-06	SCO4038	deaminase	0.1249	1.6776	1.5527	9e-05
-1.5061	1.9333	3.4394	0	SCO2927	4-hydroxyphenylpyruvate dioxygenase	-0.7479	0.7994	1.5473	0.000519
-3.2236	-2.5313	0.6923	0.065083	SCO5640	hypothetical protein	-3.6403	-2.0958	1.5445	0.006134
1.3132	2.1907	0.8775	4.8e-05	SCO5539	hypothetical protein	0.1417	1.6855	1.5438	0.000285
-1.2114	2.8031	4.0144	0	SCO0268	hypothetical protein	-0.3939	1.1499	1.5438	0.0018
-0.7266	2.8983	3.6249	0	SCO5028	putative ATP-binding protein	0.832	2.3687	1.5367	0.000431
1.9828	4.1249	2.142	0	SCO2584	possible membrane protein	1.3757	2.9111	1.5354	6e-05
-0.4086	-0.0071	0.4015	0.009813	SCO2835	putative membrane protein.	-0.73	0.8045	1.5345	8e-06
-0.4469	0.1092	0.5561	0.003343	SCO2252	hypothetical protein	-1.0821	0.4516	1.5337	0.000619
-0.3643	0.3139	0.6782	0.000794	SCO2561	putative long-chain fatty-acid CoA ligase.	-0.8475	0.68	1.5275	5.4e-05
-1.1928	0.7804	1.9732	0	SCO2495	putative membrane protein	-0.8335	0.694	1.5275	0.000118
-0.3459	1.3542	1.7002	3e-06	SCO7658	hypothetical protein	1.8632	3.3903	1.5271	0.000862
-1.5767	-0.9822	0.5945	0.047402	SCO5015	possible secreted protein	-1.8319	-0.3086	1.5233	0.000893
0.5463	1.5233	0.977	2e-06	SCO1428	acyl-CoA dehydrogenase	-0.3888	1.1341	1.5229	6.2e-05
-1.4768	-0.6858	0.791	0.007172	SCO1238	putative ATP-dependent Clp protease	-3.094	-1.577	1.517	0.002052
-1.3138	0.2073	1.521	0	SCO4799	possible secreted lipase	-0.5981	0.9185	1.5166	0.001041
-2.4268	-1.8397	0.5871	0.120315	SCO5342	SpdB2 protein	-3.6747	-2.16	1.5147	0.012708
-1.1298	0.3027	1.4325	0	SCO5996	hypothetical protein	-1.0136	0.499	1.5126	8.2e-05
-1.8771	-0.3252	1.5518	6e-06	SCO1163	hypothetical protein	-0.8241	0.6867	1.5108	0.00034
-0.4134	0.698	1.1114	9e-06	SCO6469	acyl-CoA dehydrogenase	-1.1818	0.3227	1.5045	3e-06
0.8051	2.5516	1.7466	0	SCO2919	hypothetical protein	0.4298	1.9289	1.4991	1.5e-05
0.0229	1.7114	1.6886	4e-06	SCO3206	putative transmembrane efflux protein	-0.6583	0.8407	1.499	9.3e-05
-2.0359	0.2341	2.2699	0	SCO7098	conserved hypothetical protein SC3A4.24c.	-1.7049	-0.2077	1.4972	0.00037
-0.1638	0.8232	0.987	5.2e-05	SCO1571	hypothetical protein	0.063	1.5567	1.4937	2e-05
-1.2871	1.6922	2.9794	0	SCO7269	Hypothetical protein	-1.0307	0.4616	1.4923	0.000163
1.1377	2.8696	1.7319	0	SCO5538	hypothetical protein	0.4192	1.9109	1.4917	1.9e-05
-0.0195	3.5775	3.597	0	SCO0388	hypothetical protein	0.4064	1.8981	1.4917	0.000228
4.4135	5.4327	1.0193	1e-06	SCO0703	pleiotropic regulatory locus OrfD	1.4189	2.9067	1.4878	8.3e-05
-0.0351	2.6725	2.7076	0	SCO1532	hypothetical protein	0.4263	1.9126	1.4863	0.000174
-3.1282	-3.4935	-0.3653	0.101497	SCO3862	putative membrane protein	-4.5158	-3.0311	1.4847	4.3e-05
0.9093	1.1945	0.2852	0.130986	SCO1905	ribonucleoprotein-related protein	0.7077	2.1915	1.4838	0.002314
-0.3559	0.2999	0.6559	0.000118	SCO5207	hypothetical protein SC7E4.04c	-0.975	0.5082	1.4832	0.000167
-3.0913	-3.0327	0.0586	0.832913	SCO7740	insertion element	-4.3602	-2.8776	1.4826	0.000977
-2.1043	-3.0217	-0.9174	2.3e-05	SCO3473	putative aldolase	-3.5432	-2.0653	1.4779	0.000294
-0.8667	4.4964	5.3631	0	SCO5073	putative oxidoreductase	-0.717	0.7608	1.4778	8.4e-05
1.1861	2.5073	1.3212	3e-06	SCO1381	conserved hypothetical protein	1.063	2.5407	1.4777	0.000309
-1.5699	-1.3143	0.2557	0.199556	SCO6417	integral membrane transporter	-1.7577	-0.2864	1.4713	0.000246
-0.9225	-0.0338	0.8887	0.001907	SCO2494	pyruvate phosphate dikinase	-1.4939	-0.0264	1.4675	4.1e-05
-1.5319	-1.8365	-0.3046	0.153269	SCO0121	ABC transport system ATP-binding protein	-1.9361	-0.4727	1.4634	8.2e-05
-0.1796	0.9058	1.0854	1e-06	SCO2521	hypothetical protein	-0.1306	1.3325	1.4631	0.000118
-0.3079	1.3365	1.6444	0	SCO0732	putative secreted protease	-0.5252	0.9329	1.4581	0.000459
-1.2676	-2.3834	-1.1158	3e-06	SCO0465	non-heme chloroperoxidase (chloride peroxidase)	-3.0052	-1.5506	1.4546	0.000246
-1.2968	-0.1533	1.1436	0.001932	SCO1090	putative cytosolic glycerophosphodiester phosphodiesterase	-1.917	-0.4637	1.4533	0.000509
-0.6533	1.0052	1.6585	0	SCO5759	hypothetical protein SC7C7.14	-0.4829	0.9696	1.4525	0.000147
-1.1204	0.108	1.2284	3e-06	SCO1452	hypothetical protein SCL6.09	-1.7198	-0.2692	1.4506	1.8e-05
-1.7058	3.9843	5.69	0	SCO5080	putative hydrolase	-1.2638	0.183	1.4468	0.000789
-1.6508	3.1954	4.8462	0	SCO5088	actinorhodin polyketide beta-ketoacyl synthase beta subunit	-1.4409	0.0059	1.4468	0.000328
-0.8861	-0.8738	0.0123	0.959019	SCO6516	hypothetical protein	-0.9144	0.5321	1.4465	0.002237
-0.7526	0.1906	0.9433	5.3e-05	SCO6171	oxidoreductase	-0.3425	1.1015	1.444	5.5e-05
1.7886	1.7469	-0.0417	0.865934	SCO5556	histone-like DNA binding protein	0.5888	2.0281	1.4393	0.000518
-3.585	-3.8307	-0.2458	0.289407	SCO7074	Transposase	-5.0945	-3.6563	1.4382	0.000719
-0.9639	-0.4929	0.471	0.004142	SCO5693	acyl CoA dehydrogenase	-0.9006	0.5375	1.4381	6.9e-05
0.8484	4.3052	3.4568	0	SCO4983	hypothetical protein 2SCK36.06c	0.5703	2.0083	1.438	3.7e-05
-1.5879	3.4987	5.0866	0	SCO5877	transcriptional regulator RedD	-0.8787	0.5592	1.4379	0.000129
-0.73	-0.7331	-0.0031	0.991944	SCO6980	ABC transporter membrane protein	-1.9504	-0.5141	1.4363	0.000659
-0.1191	2.566	2.6851	0	SCO1574	hypothetical protein SCL24.10	0.2259	1.6617	1.4358	0.000706
-1.2147	1.1828	2.3975	0	SCO6828	putative secreted protein.	-0.2809	1.15	1.4309	0.000323
2.1659	1.3484	-0.8174	8e-06	SCO4131	hypothetical protein	0.7868	2.2138	1.427	0.001704
0.2071	0.2155	0.0084	0.971739	SCO1321	elongation factor Tu	-0.0864	1.3389	1.4253	0.000215
2.8357	3.2401	0.4044	0.015971	SCO2067	Thioredoxin_like; Protein Disulfide Oxidoreductases	0.725	2.1477	1.4227	3.9e-05
1.1732	1.8095	0.6363	0.002907	SCO0764	hydrolase	-0.6073	0.8146	1.4219	2.8e-05
-0.5867	-1.5649	-0.9782	2.2e-05	SCO1415	putative membrane protein.	-0.9267	0.4919	1.4186	0.0209
-0.5795	-2.2312	-1.6517	0	SCO3474	putative sugar kinase	-2.7127	-1.2944	1.4183	0.002492
-0.7902	-0.3896	0.4006	0.02638	SCO6128	hypothetical protein	-1.3133	0.1044	1.4177	9.7e-05
-1.1776	0.0833	1.2609	0	SCO4265	putative transport integral membrane protein	-1.349	0.067	1.416	3e-06
-0.381	2.9492	3.3302	0	SCO2530	hypothetical protein SCC117.03.	0.3173	1.7327	1.4154	0.002589
-0.8393	0.8682	1.7075	0	SCO5014	secreted protein	-0.8315	0.5838	1.4153	0.000496
-1.2622	-1.3361	-0.0739	0.751251	SCO2704	putative secreted protein	-1.5217	-0.1082	1.4135	0.000426
-0.9657	1.7874	2.7531	0	SCO6796	hypothetical protein	-0.4154	0.9975	1.4129	0.000393
1.1358	1.2341	0.0983	0.669452	SCO5555	hypothetical protein SC1C2.36	-0.9852	0.423	1.4082	0.000862
0.1533	3.2651	3.1118	0	SCO4441	sigma factor	0.4839	1.8915	1.4076	1e-06
0.9646	1.6869	0.7223	0.0009	SCO1376	LacI family transcriptional regulator	0.1374	1.5424	1.405	6e-06
-0.2703	0.8397	1.11	2.4e-05	SCO7765	transcriptional regulator	-0.7001	0.7047	1.4048	0.002383
-2.1957	-2.1423	0.0534	0.839958	SCO6572	putative glycosyl hydrolase (putative secreted protein)	-1.667	-0.2661	1.4009	0.0012
-2.3714	-0.6687	1.7027	1.5e-05	SCO2512	hypothetical protein	-2.1248	-0.7256	1.3992	0.000456
-0.6294	1.1668	1.7962	0	SCO0752	protease precursor	-0.5166	0.8825	1.3991	0.000269
1.0991	2.8197	1.7207	0	SCO5537	putative protein belonging to Ras-like GTPase superfamily (regulates cell division, sporulation, and DNA replication(	-0.1029	1.2958	1.3987	0.001102
0.3637	2.3229	1.9592	0	SCO3578	putative ion-transporting ATPase	0.1668	1.5644	1.3976	0.00011
-1.6579	-1.2816	0.3763	0.092304	SCO3786	hypothetical protein	-0.9032	0.4943	1.3975	6.6e-05
-1.1446	-0.1128	1.0318	8.6e-05	SCO6195	acetyl-coenzyme A synthetase	-1.2695	0.1256	1.3951	0.000625
2.5215	3.6534	1.1319	1e-06	SCO5545	hypothetical protein	1.1972	2.5922	1.395	1.6e-05
-1.0934	-0.6475	0.4459	0.036426	SCO7147	putative ketoreductase	-2.3063	-0.9117	1.3946	0.003303
-0.4344	0.7129	1.1473	1e-06	SCO6520	putative RNA polymerase sigma factor	-0.0831	1.3104	1.3935	3.9e-05
3.2124	5.8704	2.6579	0	SCO4091	BldC	2.319	3.7111	1.3921	9.3e-05
0.9452	5.7912	4.846	0	SCO3663	hypothetical protein	1.8124	3.2037	1.3913	9.4e-05
-0.9635	-1.2781	-0.3146	0.123576	SCO1050	putative DNA protection protein	-1.3762	0.0144	1.3906	0.000104
1.2928	2.1977	0.9048	2e-06	SCO2102	hypothetical protein	0.479	1.8686	1.3896	0.000108
-1.5922	1.2975	2.8897	0	SCO7246	hypothetical protein	-0.3671	1.0224	1.3895	0.000355
-1.706	-0.5703	1.1358	0.000123	SCO6196	AMP-binding domain-containing protein	-1.4344	-0.0488	1.3856	0.000395
1.8918	1.5297	-0.362	0.043196	SCO2705	ChpF	1.1518	2.5372	1.3854	0.000966
-0.9295	0.1042	1.0337	5.3e-05	SCO2381	conserved hypothetical protein SC4A7.09	-0.8716	0.5114	1.383	3.9e-05
0.905	0.8396	-0.0654	0.78911	SCO0412	hypothetical protein	-0.8818	0.5	1.3818	0.000455
1.0856	0.3131	-0.7725	4.7e-05	SCO4688	conserved hypothetical protein SCD31.13c	-0.5102	0.8655	1.3757	0.001263
3.8687	5.6268	1.7581	4e-06	SCO4088	hypothetical protein	1.482	2.8551	1.3731	0.001873
-0.6376	-1.8129	-1.1752	0	SCO3478	putative dehydrogenase	-1.5968	-0.2239	1.3729	5.8e-05
1.9689	4.3895	2.4205	2e-06	SCO2114	hypothetical protein	1.494	2.8646	1.3706	0.000146
-3.6043	-3.2693	0.335	0.287469	SCO6240	conserved hypothetical protein	-4.0092	-2.6412	1.368	0.000296
-1.1573	-0.469	0.6883	0.003582	SCO0882	hypothetical protein SCM1.15.	-1.1875	0.1782	1.3657	0.001854
-0.4044	0.9071	1.3114	3e-06	SCO2978	possible secreted; ABC transporter	-1.0817	0.2799	1.3616	1.6e-05
-1.1362	-0.8432	0.2929	0.087912	SCO2924	putative regulator	-0.5544	0.8064	1.3608	0.002041
-0.0711	1.5077	1.5788	0	SCO5209	TetR family transcriptional regulator	-0.5007	0.8598	1.3605	0.000105
-0.3026	1.5574	1.86	0	SCO5160	hypothetical protein SCP8.23	-0.6064	0.7514	1.3578	0.000368
0.7678	3.2923	2.5245	0	SCO7657	secreted protein	2.5359	3.893	1.3571	0.009188
-1.0855	1.0622	2.1477	9e-06	SCO4056	putative secreted protein	-0.8663	0.4879	1.3542	0.000853
1.9832	0.5806	-1.4026	2e-06	SCO4002	cell wall protein involved in maintenance of spore dormancy	0.4641	1.8178	1.3537	0.003003
-0.6249	1.0432	1.6682	0	SCO6647	putative integral membrane protein	-0.1161	1.2373	1.3534	0.000438
-0.1965	-0.484	-0.2875	0.300558	SCO4679	hypothetical protein	-1.5149	-0.1631	1.3518	0.00392
-2.2758	-1.7754	0.5004	0.010677	SCO7127	hypothetical protein	-3.3539	-2.0027	1.3512	0.000226
0.8784	2.1426	1.2642	1e-06	SCO5187	putative glutaredoxin-like protein	0.4179	1.7688	1.3509	0.00507
-0.7829	0.799	1.5819	1e-06	SCO6637	hypothetical protein	-0.6581	0.6917	1.3498	0.000118
0.4303	2.5594	2.1291	0	SCO2265	hypothetical protein harbouring Sporulation related domain	-0.6722	0.6768	1.349	0.000533
-0.8154	0.8376	1.653	0	SCO0587	hypothetical protein	-0.7263	0.6207	1.347	0.006351
-1.9306	-1.4274	0.5031	0.015036	SCO4682	tautomerase	-2.5767	-1.2312	1.3455	0.000149
-0.7027	-1.0679	-0.3652	0.115015	SCO1347	putative secreted protein	-0.7864	0.5571	1.3435	9.5e-05
-0.7968	0.7547	1.5514	0	SCO5983	putative fatty acid-CoA ligase	-0.6294	0.7112	1.3406	0.004577
-2.7861	-1.8684	0.9177	0.009159	SCO5642	hypothetical protein SC6A9.25	-2.8987	-1.5595	1.3392	0.016355
-1.3738	-0.4367	0.9372	0.000361	SCO6204	catalase	-0.4652	0.8723	1.3375	0.000114
-2.0769	1.9614	4.0384	0	SCO7471	phenylacetate-CoA oxygenase subunit PaaA	-0.6628	0.6729	1.3357	0.003169
-1.9295	-1.9903	-0.0608	0.793916	SCO0650	putative gas vesicle synthesis protein.	-1.9807	-0.6466	1.3341	2.1e-05
1.2555	2.6525	1.3969	1.3e-05	SCO3715	ECF sigma factor	-0.0843	1.2484	1.3327	5.4e-05
-3.3168	-2.8382	0.4785	0.097187	SCO1276	RNA polymerase ECF sigma factor	-3.5298	-2.1975	1.3323	0.004759
-2.5681	-1.8817	0.6864	0.001128	SCO6390	hypothetical protein	-3.8476	-2.5168	1.3308	0.004103
-1.9869	-0.3437	1.6432	0	SCO7227	possible secreted protein	-1.0478	0.2828	1.3306	0.000659
-0.388	-1.2613	-0.8733	5.9e-05	SCO3705	putative ABC transporter membrane subunit	-0.8914	0.4392	1.3306	0.001274
-1.3322	-0.1828	1.1493	4.2e-05	SCO0315	putative decarboxylase	-1.7536	-0.4244	1.3292	0.001585
0.623	1.6716	1.0486	5.6e-05	SCO3799	hypothetical protein	0.1522	1.4813	1.3291	1.9e-05
2.3098	2.3897	0.0799	0.742064	SCO2903	putative secreted protein	0.4245	1.7496	1.3251	0.000778
-0.6508	-0.9264	-0.2757	0.086492	SCO5318	polyketide beta-ketoacyl synthase alpha	-0.9912	0.3315	1.3227	0.000877
0.0074	0.6261	0.6187	6.6e-05	SCO2312	putative secreted protein	-0.4156	0.9057	1.3213	8.7e-05
0.5853	3.2076	2.6223	0	SCO1993	hypothetical protein	1.2171	2.5376	1.3205	7.4e-05
-1.3179	-1.0711	0.2468	0.121784	SCO5309	conserved hypothetical protein	-1.4156	-0.097	1.3186	0.000866
-1.3961	0.2352	1.6313	3e-06	SCO7273	hypothetical protein	-1.5551	-0.2399	1.3152	0.000818
1.1812	4.0169	2.8357	0	SCO4034	RNA polymerase sigma factor sigN	1.9613	3.2751	1.3138	8.3e-05
0.1346	1.5849	1.4502	2e-06	SCO1795	conserved hypothetical protein	0.4807	1.7917	1.311	0.015511
-0.0265	1.1796	1.206	0	SCO2220	hypothetical protein	-0.2264	1.0846	1.311	5.5e-05
-1.7741	-0.3065	1.4676	0	SCO1277	hypothetical protein 2SCG18.24	-1.8236	-0.5133	1.3103	0.000256
-1.8563	0.8165	2.6729	0	SCO7784	putative oxidoreductase	-1.4155	-0.1077	1.3078	0.003097
-0.8657	1.0577	1.9234	1e-06	SCO2779	acyl-CoA dehydrogenase	-1.0013	0.3061	1.3074	0.002133
-1.7969	-0.602	1.1949	1.9e-05	SCO2826	hypothetical protein	-1.9938	-0.6874	1.3064	0.005101
0.2427	1.8667	1.6241	1e-06	SCO1249	hypothetical protein 2SCG1.24c	-0.1693	1.1361	1.3054	5.8e-05
-0.5874	-0.1682	0.4191	0.010733	SCO6351	hypothetical protein SC3A7.19	-0.6254	0.6786	1.304	0.000128
-0.8228	0.4243	1.2471	1e-06	SCO5107	putative succinate dehydrogenase flavoprotein subunit	-0.8633	0.4384	1.3017	0.000383
-1.1766	-1.0459	0.1307	0.560729	SCO4632	ATP/GTP binding protein	-1.7996	-0.4992	1.3004	0.001889
0.6267	2.3459	1.7192	0	SCO5385	3-hydroxybutyryl-CoA dehydrogenase	0.2922	1.5856	1.2934	0.000493
-0.9432	-0.8536	0.0896	0.711536	SCO6570	putative oxidoreductase	-0.4376	0.8551	1.2927	0.000287
-1.7753	-1.876	-0.1007	0.653234	SCO6033	hypothetical protein	-2.2075	-0.9153	1.2922	0.000364
-1.3268	-1.5976	-0.2709	0.194652	SCO7332	1,4-alpha-glucan branching enzyme.	-1.0582	0.2267	1.2849	0.000366
0.3897	2.9977	2.6081	0	SCO1749	conserved hypothetical protein	1.2741	2.5579	1.2838	0.029936
-2.121	-1.5295	0.5915	0.00079	SCO7338	glycogen debranching protein	-2.0948	-0.8114	1.2834	2e-06
-2.6417	-2.5942	0.0474	0.84145	SCO0081	putative insertion element transposase	-3.1891	-1.9073	1.2818	0.003284
-0.0142	2.6896	2.7038	0	SCO5077	ActVA region of the actinorhodin Biosynthesis of type II polyketides	-0.498	0.7813	1.2793	8.3e-05
0.2089	-0.8386	-1.0475	2e-06	SCO2589	glycosyl transferase	-1.5413	-0.2638	1.2775	0.000486
-2.0504	-1.964	0.0864	0.704372	SCO1010	putative integral membrane transport protein	-2.4336	-1.1563	1.2773	2.6e-05
-0.8734	-1.6567	-0.7833	0.005246	SCO2867	hypothetical protein	-2.726	-1.4495	1.2765	0.033978
-1.3915	-0.6096	0.7819	0.000382	SCO1735	putative secreted lipase	-1.7329	-0.4569	1.276	0.004768
-0.146	-1.318	-1.172	1e-06	SCO3480	putative racemase	-0.7568	0.5182	1.275	0.000436
0.6764	2.9038	2.2274	0	SCO1166	putative integral membrane protein	0.7212	1.9956	1.2744	0.000656
-0.3458	1.5905	1.9364	2e-06	SCO1100	putative integral membrane protein	0.0639	1.3382	1.2743	0.000295
-1.1779	-0.8048	0.373	0.119627	SCO5629	ATP /GTP-binding protein	-0.8493	0.4227	1.272	0.000525
-0.5428	0.8032	1.346	1.5e-05	SCO4678	hypothetical protein	-0.4852	0.7865	1.2717	0.000257
-1.9201	-1.9179	0.0022	0.993254	SCO7228	putative polysaccharide lyase	-1.9604	-0.6904	1.27	0.00013
-1.5802	0.8131	2.3933	0	SCO7043	hypothetical protein SC4G1.09	-0.8194	0.4451	1.2645	8.7e-05
-0.8724	-2.2802	-1.4078	0	SCO3476	putative short-chain dehydrogenase	-1.8801	-0.6164	1.2637	0.00098
0.623	1.3865	0.7635	0.001155	SCO2921	hypothetical protein	-0.0556	1.207	1.2626	5e-05
-0.9206	-0.9122	0.0084	0.971903	SCO7150	putative acetyltransferase	-1.0352	0.2244	1.2596	0.000356
-2.4372	-0.9263	1.5109	0.000156	SCO4347	hypothetical protein	-2.8296	-1.5716	1.258	0.007346
-1.0822	-0.8497	0.2325	0.413157	SCO1192	hypothetical protein	-1.3176	-0.0623	1.2553	0.013273
0.8584	4.0076	3.1492	0	SCO1646	hypothetical protein	1.6138	2.8681	1.2543	3e-05
2.9372	3.4461	0.5088	0.000399	SCO1479	guanylate kinase	1.3339	2.5882	1.2543	0.000656
1.3308	4.7845	3.4537	0	SCO3662	hypothetical protein	1.7526	3.0068	1.2542	0.00113
-0.584	2.8092	3.3932	1e-06	SCO6744	small hypothetical protein	-1.0856	0.1672	1.2528	0.001041
-1.5293	-0.3679	1.1614	4e-06	SCO6155	pyruvate dehydrogenase	-0.8875	0.3648	1.2523	6e-05
-0.5416	-1.5854	-1.0438	0	SCO3479	putative beta-galatosidase	-1.3183	-0.066	1.2523	0.000137
-1.1744	-1.7506	-0.5762	0.000409	SCO7450	putative secreted protein	-1.2823	-0.0306	1.2517	0.000757
-0.1755	1.4714	1.6468	0	SCO2461	possible secreted protein	-0.9962	0.2509	1.2471	0.000532
-3.8284	-0.2038	3.6246	0	SCO6949	putative protein kinase	-4.8108	-3.5644	1.2464	0.003243
0.7754	1.5288	0.7534	2.5e-05	SCO2365	conserved hypothetical protein	0.4712	1.716	1.2448	0.00041
0.3899	2.2363	1.8464	0	SCO3620	hypothetical protein	-0.2506	0.9941	1.2447	0.000463
0.4262	4.3474	3.9212	0	SCO4409	putative RNA polymerase sigma factor	1.4304	2.675	1.2446	0.000119
0.1956	0.1146	-0.081	0.725887	SCO4538	hypothetical protein 2SCD4.09c	-0.7184	0.5255	1.2439	0.000249
-1.0734	-0.5366	0.5368	0.004277	SCO1892	putative integral membrane efflux protein	-1.2467	-0.0031	1.2436	0.001559
-0.8727	-0.914	-0.0413	0.86541	SCO4055	putative alcohol dehydrogenase	-0.286	0.9518	1.2378	0.000555
2.3121	-0.0988	-2.4109	0	SCO2457	putative lipoprotein	-0.7081	0.5291	1.2372	0.002486
-1.1969	-1.5337	-0.3369	0.071547	SCO6416	oxidoreductase	-1.2658	-0.0299	1.2359	0.001407
0.5762	2.7829	2.2067	0	SCO0560	catalase/peroxidase, cpeB	0.2996	1.5351	1.2355	2.9e-05
1.3191	3.7341	2.415	0	SCO2207	hypothetical secreted protein	0.9156	2.1493	1.2337	0.003124
-0.2927	0.1219	0.4147	0.027086	SCO2290	hypothetical protein	-0.4961	0.7374	1.2335	3.7e-05
-1.3812	5.1753	6.5565	0	SCO5083	putative actinorhodin transporter	-0.946	0.2862	1.2322	0.023819
1.9219	2.7734	0.8515	3e-06	SCO2963	hypothetical protein	1.0114	2.243	1.2316	0.000471
-1.0628	-0.6896	0.3732	0.053237	SCO5286	putative secreted hydrolase	-1.817	-0.5855	1.2315	0.000276
-1.5153	-0.9357	0.5796	0.001324	SCO5801	hypothetical protein	-1.5497	-0.3205	1.2292	0.000104
-2.4695	-2.6808	-0.2114	0.295709	SCO7263	chitinase	-3.295	-2.0662	1.2288	0.000124
0.4143	5.3541	4.9397	0	SCO1023	putative membrane protein	2.2993	3.5252	1.2259	0.000244
0.8256	2.1274	1.3017	0	SCO2582	conserved hypothetical protein SCC123.20.	0.7125	1.9374	1.2249	0.00079
-1.1759	-2.0052	-0.8293	0.000182	SCO3224	putative ABC transporter ATP-binding protein	-1.6733	-0.4498	1.2235	0.000148
-1.665	0.5844	2.2493	1e-06	SCO4571	NADH dehydrogenase subunit J	0.605	1.8278	1.2228	0.003031
0.2058	0.9352	0.7294	0.000169	SCO4902	possible secreted protein	0.0843	1.3054	1.2211	0.006736
-0.0002	1.2079	1.2081	1e-06	SCO2524	hypothetical protein SCC121.27c	0.8158	2.0364	1.2206	0.001199
1.0413	4.4018	3.3605	0	SCO6000	hypothetical protein	1.7331	2.953	1.2199	0.041682
-1.8076	-0.5492	1.2584	2.5e-05	SCO5447	neutral zinc metalloprotease	-2.0293	-0.8096	1.2197	0.000158
0.4592	0.9267	0.4676	0.013356	SCO2923	putative membrane protein	-0.9141	0.3032	1.2173	0.004213
1.375	2.3818	1.0068	0.000244	SCO0561	Fe regulatory protein	0.8463	2.0589	1.2126	9e-06
2.5332	2.3769	-0.1563	0.415161	SCO3543	putative DNA topoisomerase I	0.9079	2.1179	1.21	2.1e-05
-1.5918	-1.2295	0.3624	0.037826	SCO6414	possible hydrolase	-1.3844	-0.1769	1.2075	0.000854
1.1874	0.2009	-0.9866	3.9e-05	SCO7674	putative secreted metal-binding protein	-0.3754	0.8319	1.2073	0.00013
-1.2055	-1.1138	0.0917	0.692888	SCO2253	putative transcriptional regulator	-1.8283	-0.6212	1.2071	0.000288
-1.1284	0.5055	1.6339	0	SCO4982	putative membrane protein	-1.4917	-0.2869	1.2048	0.00021
0.3988	2.2409	1.8421	0	SCO3950	conserved hypothetical protein SCD78.17c	0.2425	1.4461	1.2036	0.000852
0.2854	1.1835	0.8981	0.000111	SCO4978	hypothetical protein	0.2465	1.4484	1.2019	8.9e-05
-0.4303	3.6333	4.0636	0	SCO2519	putative integral membrane protein	-0.1705	1.0308	1.2013	0.001418
-0.7299	1.3701	2.1	0	SCO7291	putative serine/threonine protein kinase	-0.3839	0.8154	1.1993	0.000588
-0.3158	2.9098	3.2256	0	SCO2832	putative IclR-family transcriptional regulator.	0.0238	1.223	1.1992	0.000147
-0.4849	-2.3003	-1.8154	0	SCO7575	hydrolase	-2.44	-1.2419	1.1981	0.001093
-0.487	3.6777	4.1646	0	SCO5072	hydroxylacyl-CoA dehydrogenase	-0.2538	0.9434	1.1972	0.005333
0.0976	2.3048	2.2072	0	SCO6208	Putative Transposase DNA-binding protein	-0.1693	1.0252	1.1945	0.000181
-1.044	-0.3147	0.7293	0.006071	SCO2979	putative integral membrane transport protein	-0.9445	0.2481	1.1926	0.001849
0.4208	-0.5658	-0.9866	1.4e-05	SCO6848	conserved hypothetical protein	-0.218	0.9743	1.1923	0.001663
-0.8559	0.7633	1.6192	0	SCO7579	putative DNA-binding protein	-0.4967	0.695	1.1917	0.000823
-0.1571	-0.2351	-0.0781	0.734842	SCO5157	putative metal-transport protein	-0.3336	0.8579	1.1915	0.003133
0.7845	2.5437	1.7592	0	SCO1529	hypothetical protein	0.8542	2.0455	1.1913	1.6e-05
-0.39	0.0687	0.4587	0.041406	SCO2526	acetyltransferase	-0.6031	0.5876	1.1907	0.000285
-2.4157	1.1149	3.5306	0	SCO1178	hypothetical protein SCG11A.09c	-2.1453	-0.955	1.1903	0.000615
1.8263	3.5346	1.7083	0	SCO4118	putative tetR-family transcriptional regulator	0.9922	2.1808	1.1886	0.000391
-0.0267	0.9564	0.9831	0.000151	SCO5710	large Pro/Ala/Gly-rich protein	0.1129	1.3002	1.1873	9.9e-05
-1.1479	-0.2331	0.9148	1.4e-05	SCO0305	hypothetical protein	-1.5292	-0.3437	1.1855	0.001169
-0.7622	0.5466	1.3089	0	SCO2531	beta-glucosidase	-1.0159	0.1694	1.1853	0.000147
2.9576	2.3674	-0.5902	0.006015	SCO4965	putative transcription elongation factor	1.1481	2.3327	1.1846	0.000455
2.7626	4.4878	1.7251	0	SCO0733	hypothetical protein	0.9868	2.171	1.1842	0.002401
-2.4186	2.6115	5.0301	0	SCO5092	actinorhodin polyketide putative dimerase	-2.3049	-1.1215	1.1834	0.005027
-0.621	1.7419	2.3629	0	SCO6476	hypothetical protein. Contains TTA Leu codon, possible target for bldA regulation	-0.3095	0.8735	1.183	3e-05
-0.7514	-1.0485	-0.2971	0.118471	SCO0651	putative gas vesicle synthesis protein	-1.3488	-0.1659	1.1829	0.001082
5.0183	4.1831	-0.8352	2.3e-05	SCO1600	translation initiation factor IF-3	2.3896	3.5711	1.1815	8.5e-05
1.5903	4.595	3.0047	0	SCO4903	putative membrane protein	1.9077	3.0883	1.1806	0.026776
0.1161	-0.1458	-0.2619	0.113578	SCO4241	proteinase	-0.553	0.6249	1.1779	0.000118
1.0733	1.5734	0.5001	0.022821	SCO2078	hypothetical protein	0.1991	1.3758	1.1767	0.000624
-0.2211	-0.7572	-0.5362	0.009642	SCO0197	conserved hypothetical protein	-0.7942	0.3818	1.176	0.006295
0.2488	1.8937	1.6449	0	SCO1836	stress-like protein	0.3521	1.527	1.1749	0.000105
0.3488	-1.0548	-1.4036	0	SCO3486	putative aldehyde dehydrogenase	-1.0251	0.1496	1.1747	0.000325
-0.9284	2.1627	3.0911	1e-06	SCO5987	conserved hypothetical protein	-0.1127	1.0613	1.174	0.31299
0.0786	2.1665	2.0879	0	SCO2586	hypothetical protein	0.4432	1.6161	1.1729	6e-06
0.6837	1.7636	1.0799	1e-06	SCO2235	hypothetical protein	0.4613	1.6338	1.1725	0.000891
-0.2294	1.5765	1.8059	0	SCO6026	fatty acid oxidation complex alpha-subunit	-0.0862	1.0858	1.172	0.0003
1.2144	1.7636	0.5492	0.002735	SCO3032	putative secreted protein	-0.0916	1.0795	1.1711	5.6e-05
0.7763	2.0075	1.2312	5e-06	SCO5754	conserved hypothetical protein SC7C7.09	0.3797	1.5498	1.1701	0.001374
0.6128	0.3976	-0.2152	0.241519	SCO4324	putative integral membrane protein	-0.3256	0.8441	1.1697	0.007717
-0.1445	0.0951	0.2396	0.1839	SCO4053	putative transport integral membrane protein	-0.7208	0.4465	1.1673	0.000347
-2.4241	-3.0239	-0.5999	0.002117	SCO6914	hypothetical protein	-3.612	-2.4447	1.1673	0.001236
1.4585	3.6527	2.1943	0	SCO0379	catalase, katA	1.4364	2.6016	1.1652	0.003727
-2.1385	-2.5995	-0.4611	0.012746	SCO7028	putative sugar-binding lipoprotein.	-2.5607	-1.3965	1.1642	0.002201
-2.1963	-2.6374	-0.4411	0.136044	SCO0481	putative secreted chitin binding protein	-3.1368	-1.974	1.1628	0.002865
-0.1367	-0.3535	-0.2169	0.271296	SCO0792	hypothetical protein SCF43.03.	-0.8342	0.3277	1.1619	0.002812
-1.8026	-1.5672	0.2355	0.211072	SCO2221	conserved hypothetical protein SC10B7.16	-2.1234	-0.9641	1.1593	0.005721
0.7236	0.7171	-0.0064	0.981061	SCO2962	bifunctional transferase/deacetylase	-0.1587	0.9995	1.1582	0.00056
1.4207	3.5525	2.1318	0	SCO1636	hypothetical protein	0.7953	1.9523	1.157	4.6e-05
4.6911	3.1816	-1.5094	0	SCO4701	30S ribosomal protein S10	1.1915	2.3479	1.1564	0.005515
-1.705	0.8369	2.5419	0	SCO5269	hypothetical protein 2SC7G11.31	0.1417	1.2947	1.153	0.00021
-1.1607	1.2659	2.4265	0	SCO1373	conserved hypothetical protein	-0.5325	0.6204	1.1529	0.000234
0.2553	2.9851	2.7298	0	SCO1084	putative thioredoxin	0.6979	1.8468	1.1489	0.000758
0.4633	-0.256	-0.7193	0.021139	SCO2774	acyl-CoA dehydrogenase	0.3835	1.5304	1.1469	0.036671
0.764	-0.6564	-1.4204	0	SCO1556	putative acetyltransferase	-0.0812	1.0651	1.1463	0.0001
2.072	3.9445	1.8725	0	SCO5206	hydrogen peroxide sensitive repressor	1.2119	2.3576	1.1457	0.004064
1.2555	3.7391	2.4836	0	SCO6717	acyl-[acyl-carrier protein] desaturase TTA (leucine) codon	1.8728	3.0178	1.145	4.4e-05
0.25	-0.4593	-0.7094	0.0001	SCO2131	putative long chain fatty acid CoA ligase	-1.5694	-0.4246	1.1448	0.000367
0.1446	0.4595	0.3149	0.35322	SCO2010	ABC transporter Branched chain amino acid transport permease	-0.8249	0.3198	1.1447	0.00062
-1.6322	-1.9492	-0.317	0.123194	SCO6580	hypothetical protein SC3F9.15	-1.5836	-0.4402	1.1434	0.000952
-0.5165	1.7809	2.2974	0	SCO4189	hypothetical protein	0.6524	1.7951	1.1427	0.004386
-1.1289	-1.327	-0.1981	0.406636	SCO0652	putative gas vesicle synthesis protein.	-1.2301	-0.0891	1.141	0.001078
-0.926	-0.7224	0.2036	0.291451	SCO7255	conserved hypothetical protein	-0.5757	0.5648	1.1405	0.002491
-0.1205	1.1638	1.2843	0	SCO6631	hypothetical protein	-0.5334	0.6066	1.14	0.000373
-1.4379	-1.3965	0.0414	0.860575	SCO7633	endo-beta-N-acetylglucosaminidase	-1.9283	-0.7883	1.14	0.000783
1.1847	1.8675	0.6828	3.5e-05	SCO1656	hydrolase	0.9032	2.0426	1.1394	4e-06
1.8065	2.1648	0.3583	0.036804	SCO5540	Histidine kinase-like ATPases	0.3046	1.4418	1.1372	4e-06
-0.449	1.5163	1.9653	0	SCO4900	conserved hypothetical protein	-0.377	0.7575	1.1345	9.4e-05
-0.5406	-1.2775	-0.7369	0.00292	SCO0654	conserved hypothetical protein SCF91.14.	-1.0391	0.0953	1.1344	0.005456
0.846	2.4562	1.6101	0	SCO6762	phytoene dehydrogenase	-0.1585	0.9744	1.1329	0.000158
1.7876	1.2594	-0.5282	0.000481	SCO4798	peptidase	-0.2469	0.8839	1.1308	0.000595
-0.9019	-0.4687	0.4332	0.197527	SCO5756	hypothetical protein SC7C7.11	-0.907	0.2233	1.1303	4.5e-05
-0.5062	-0.2023	0.3038	0.091502	SCO6415	probable dihydropyrimidinase	-0.2096	0.9204	1.13	0.000191
-0.1991	-0.2369	-0.0378	0.884741	SCO3538	hypothetical protein	-0.9286	0.1977	1.1263	0.004242
-0.3131	1.3638	1.6769	0	SCO6638	Unkwnown protein. TTA Leu codon; possible target for action of bldA	-0.0845	1.0417	1.1262	0.000121
-1.9427	1.52	3.4627	0	SCO5897	putative oxidase	-1.9086	-0.7826	1.126	0.000187
-0.4884	-0.9323	-0.4439	0.011624	SCO3706	putative ABC transporter ATP-binding subunit	-1.0336	0.0917	1.1253	0.000805
-1.3609	-1.8495	-0.4886	0.107378	SCO7781	pseudogene, transposase remnant	-1.8177	-0.6946	1.1231	0.011843
0.991	1.3581	0.3671	0.121988	SCO5047	fructose 1,6-bisphosphatase II	-0.2406	0.8824	1.123	3.2e-05
-1.2849	-0.1387	1.1462	0.00028	SCO3445	putative small membrane protein	-1.8101	-0.6877	1.1224	0.026238
-1.0067	1.29	2.2967	0	SCO2583	putative membrane protein.	-0.2346	0.8872	1.1218	0.000685
-0.6289	0.3244	0.9533	3e-06	SCO7240	putative serine/threonine-protein kinase	-0.3848	0.736	1.1208	0.000724
1.8562	1.8118	-0.0444	0.890346	SCO3424	putative regulator	0.2366	1.3574	1.1208	0.022232
1.2504	4.1864	2.936	0	SCO1422	hypothetical protein	1.0052	2.1255	1.1203	4.7e-05
0.0059	1.897	1.8911	0	SCO3800	acyl-CoA dehydrogenase	0.843	1.9624	1.1194	0.014129
0.2776	2.1547	1.8771	0	SCO4227	hypothetical protein	-0.2088	0.9069	1.1157	0.009001
0.5591	3.6521	3.0929	0	SCO5862	Two-component regulator CutR . Transcriptional regulatory proteins	1.074	2.187	1.113	0.001859
-1.2506	-0.1334	1.1172	4e-06	SCO6709	hypothetical protein	-0.704	0.4081	1.1121	5e-06
0.3716	1.5484	1.1769	5e-06	SCO2006	hypothetical protein	-0.3336	0.7763	1.1099	4.6e-05
-0.9967	0.0036	1.0002	1e-06	SCO7329	long-chain-fatty-acid-CoA ligase	-0.7451	0.3642	1.1093	0.000157
1.073	1.7386	0.6656	0.046111	SCO0631	hypothetical protein SCF65.15c	-0.5637	0.5455	1.1092	0.004262
-1.7807	-1.6335	0.1472	0.579805	SCO5018	putative integral membrane protein	-2.5966	-1.4893	1.1073	0.010941
-1.0188	0.2196	1.2384	1e-06	SCO5427	hypothetical protein SC6A11.03c	-1.217	-0.1104	1.1066	0.00343
-2.1592	-2.1839	-0.0246	0.918243	SCO7108	hypothetical protein	-2.8043	-1.6983	1.106	0.00072
-1.9059	-0.0911	1.8148	0	SCO6654	conserved hypothetical protein	-1.5761	-0.4724	1.1037	0.000185
-1.1555	-1.1732	-0.0177	0.952938	SCO4781	putative cholesterol oxidase	-1.4824	-0.3814	1.101	0.004287
-3.0382	-2.5911	0.447	0.024127	SCO7776	hypothetical protein	-3.5918	-2.4913	1.1005	0.000162
1.6351	4.5204	2.8853	0	SCO5755	hypothetical protein SC7C7.10	2.097	3.1973	1.1003	0.001454
-0.5383	0.4354	0.9738	5e-05	SCO4576	hypothetical protein	-0.3553	0.7446	1.0999	0.000244
-0.2419	-1.4429	-1.201	1e-06	SCO0873	hypothetical protein SCM1.06c.	-0.6247	0.4724	1.0971	0.004531
-0.2905	-0.8223	-0.5318	0.032369	SCO0987	putative integral membrane protein	-0.7516	0.3438	1.0954	0.000899
2.0352	0.2776	-1.7576	0	SCO4884	lipoprotein	-0.5733	0.5219	1.0952	0.000211
-2.3032	-1.9947	0.3086	0.117183	SCO7194	putative polysaccharide biosynthesis protein	-2.9117	-1.8177	1.094	0.00187
2.4308	2.678	0.2471	0.304977	SCO1082	electron transfer flavoprotein subunit beta	1.7462	2.8393	1.0931	0.002787
-1.9708	1.1043	3.0752	0	SCO4570	NuoI, NADH dehydrogenase subunit	0.5731	1.6655	1.0924	0.004334
-0.593	-0.7929	-0.1998	0.24484	SCO3603	putative Na(+)/H(+) antiporter	-0.5785	0.5137	1.0922	0.003119
-2.2198	-0.4705	1.7493	3e-06	SCO2765	hypothetical protein	-1.7015	-0.61	1.0915	0.002057
-1.6506	0.0712	1.7218	0	SCO2977	hypothetical protein SCE50.05	-1.3893	-0.2978	1.0915	0.000179
-0.6613	0.0734	0.7346	0.000269	SCO6092	hypothetical protein	-1.0385	0.0524	1.0909	0.000697
2.9918	2.3856	-0.6062	0.003028	SCO7805	hypothetical protein SC8E7.02.	2.1261	3.2167	1.0906	0.009553
1.2217	2.8398	1.6181	0	SCO1085	acyltransferase	0.9455	2.034	1.0885	0.002167
-0.4739	2.1735	2.6474	0	SCO6409	methionine aminopeptidase	-0.3953	0.6913	1.0866	9.6e-05
1.3542	-2.0271	-3.3813	0	SCO0257	conserved hypothetical protein	-2.7492	-1.6628	1.0864	0.001394
0.4886	1.6524	1.1638	4e-06	SCO5399	probable acetoacetyl-coA thiolase	0.8177	1.9038	1.0861	0.002658
-1.3813	-0.2786	1.1027	1e-06	SCO1264	putative hydrolase	-1.6332	-0.5494	1.0838	0.001468
0.5221	-0.5799	-1.1019	0	SCO2240	hypothetical protein	-1.6643	-0.5811	1.0832	0.002017
-1.3548	-0.8079	0.547	0.009862	SCO0378	possible secreted protein	-1.4128	-0.3298	1.083	0.000111
-1.1237	2.9942	4.1178	0	SCO5091	cyclase	-1.1171	-0.0341	1.083	0.0002
-2.6833	-2.5757	0.1076	0.765286	SCO5639	hypothetical protein SC6A9.28	-3.7305	-2.6481	1.0824	0.051596
0.796	1.0457	0.2497	0.114802	SCO2624	putative integral membrane protein	-0.1868	0.8952	1.082	0.002075
2.3485	6.2645	3.916	0	SCO1700	putative membrane protein	2.4776	3.559	1.0814	0.214996
0.5764	0.601	0.0246	0.917547	SCO1777	hypothetical protein	-0.9686	0.1127	1.0813	0.000171
-0.4488	1.344	1.7928	0	SCO4872	hypothetical protein	-0.5024	0.5781	1.0805	2.2e-05
1.1412	-1.4116	-2.5528	0	SCO5230	hypothetical protein	-2.7633	-1.6829	1.0804	0.01408
-0.0308	-1.6085	-1.5777	0.000104	SCO5436	putative sodium:dicarboxylate symporter	-1.399	-0.321	1.078	0.000675
4.9468	6.6072	1.6604	3e-06	SCO0702	pleiotropic regulatory locus OrfA	3.2358	4.3137	1.0779	0.042656
2.6955	5.7641	3.0686	0	SCO5147	RNA polymerase sigma factor SigE	2.8246	3.8945	1.0699	0.000577
1.6958	1.0256	-0.6702	0.000153	SCO3128	fatty acid desaturase (membrane)	0.312	1.3786	1.0666	4.5e-05
0.3686	0.5702	0.2016	0.287929	SCO4854	hypothetical protein	-0.0176	1.0483	1.0659	0.000571
-0.4608	1.0501	1.5109	2.6e-05	SCO2778	hydroxymethylglutaryl-CoA lyase	-0.4663	0.598	1.0643	0.008819
-0.0575	2.387	2.4445	0	SCO4929	putative membrane protein	0.5565	1.6203	1.0638	0.001349
1.5816	1.4104	-0.1711	0.360087	SCO2838	possible secreted endoglucanase	0.0939	1.1535	1.0596	0.000202
-0.5854	-1.1979	-0.6126	0.009158	SCO3447	putative transcriptional regulatory protein	-2.3203	-1.2611	1.0592	0.014936
-1.3631	-1.6816	-0.3186	0.026567	SCO5016	possible secreted protein	-1.907	-0.8482	1.0588	3e-05
-1.4647	-1.0543	0.4104	0.024306	SCO7341	putative RNA polymerase secondary sigma factor	-1.1188	-0.0603	1.0585	0.000377
-0.7509	-0.564	0.1869	0.402667	SCO7451	conserved hypothetical protein SC5C11.08	-0.1944	0.864	1.0584	0.000873
-1.4681	-1.2791	0.189	0.415549	SCO6443	conserved hypothetical protein SC9B5.10	-0.8341	0.2238	1.0579	0.004262
-1.0683	-1.1713	-0.103	0.645154	SCO1206	putative polyketide synthase	-1.286	-0.2305	1.0555	5e-05
-1.2144	0.9118	2.1262	0	SCO0374	ABC transporter	-0.7274	0.328	1.0554	1.4e-05
1.2459	2.1089	0.8629	5e-06	SCO5393	putative ABC transporter ATP-binding subunit	0.7909	1.8457	1.0548	2.3e-05
-2.6095	-1.9508	0.6588	0.001453	SCO7095	hydrolase	-3.5682	-2.5143	1.0539	0.000624
-0.5451	0.5402	1.0853	0	SCO5270	hypothetical protein	-0.0934	0.9601	1.0535	0.000101
2.612	3.66	1.048	0.000285	SCO1216	putative integral membrane protein	0.3631	1.4153	1.0522	0.001477
-0.4587	-0.8099	-0.3512	0.114892	SCO4760	putative secreted protein	-0.6909	0.3608	1.0517	0.004987
-0.3878	-0.4101	-0.0223	0.931777	SCO3055	conserved hypothetical protein	-1.4248	-0.3743	1.0505	0.001817
0.0683	2.0425	1.9742	0	SCO1732	hypothetical protein	0.3347	1.3843	1.0496	0.000388
1.0222	4.3719	3.3497	0	SCO4408	hypothetical protein SC6F11.06c	1.1865	2.2347	1.0482	0.00021
-0.2226	-1.2522	-1.0296	1e-06	SCO2248	conserved hypothetical protein SC1G2.10	-1.2759	-0.2281	1.0478	0.001378
-1.6877	-1.9985	-0.3108	0.043953	SCO0119	possible small secreted protein	-2.745	-1.6992	1.0458	0.00016
-1.3659	0.1708	1.5367	1e-06	SCO0686	hypothetical protein	-1.6069	-0.562	1.0449	0.001188
2.9991	2.7121	-0.287	0.041029	SCO3848	serine/threonine protein kinase	0.7505	1.7952	1.0447	0.000126
-0.0398	0.6488	0.6886	3.2e-05	SCO3943	putative transcriptional regulator	-0.094	0.9495	1.0435	0.002951
-1.4051	-0.4208	0.9844	6e-06	SCO0359	hypothetical protein	-1.2759	-0.2337	1.0422	0.000982
-0.2564	0.9483	1.2047	2e-06	SCO6961	hypothetical protein	-0.3881	0.6537	1.0418	0.000274
1.0858	1.864	0.7781	0.000975	SCO1230	Putative secreted tripeptidylaminopeptidase	0.4319	1.4728	1.0409	0.000142
-1.0563	2.1348	3.1911	0	SCO6798	conserved hypothetical protein SC1A2.07.	-0.3896	0.6507	1.0403	0.001039
0.7302	1.5315	0.8013	3.1e-05	SCO0883	peptide deformylase	-0.0446	0.9946	1.0392	0.000334
-1.3502	-1.6712	-0.321	0.135878	SCO7670	conserved hypothetical protein	-1.778	-0.7394	1.0386	0.001868
3.6095	5.7484	2.1389	0	SCO5705	hypothetical protein	2.6327	3.6711	1.0384	0.000335
0.2275	0.8301	0.6026	0.000554	SCO1076	putative secreted protein	0.1867	1.2243	1.0376	0.002108
4.5921	4.3063	-0.2858	0.126052	SCO5570	hypothetical protein	2.1504	3.1876	1.0372	0.000396
-0.7506	-0.4704	0.2802	0.13405	SCO1948	zinc-binding carboxypeptidase	-1.1063	-0.0694	1.0369	0.000786
-1.0358	-0.173	0.8627	0.00264	SCO6411	hydrolase	-0.4855	0.5507	1.0362	0.001428
-1.0321	-0.2802	0.7519	0.003748	SCO2885	hypothetical protein	-1.7463	-0.7102	1.0361	0.001892
2.0115	8.0044	5.9929	0	SCO1550	small membrane protein	2.7686	3.8045	1.0359	0.001378
-0.6314	-0.8222	-0.1908	0.426048	SCO4354	hypothetical protein	-1.097	-0.0617	1.0353	0.009947
-1.1171	-1.7351	-0.6179	0.078541	SCO5022	lipoprotein	-2.8629	-1.8276	1.0353	0.037816
-1.2809	-1.8244	-0.5435	0.01861	SCO2406	putative sugar transport permease	-1.7886	-0.7549	1.0337	0.000316
-0.1826	-0.4379	-0.2553	0.268818	SCO3537	DNA-binding protein	-1.2416	-0.2091	1.0325	0.00714
0.0931	-2.6505	-2.7436	0	SCO0107	putative aminoglycoside nucleotidyltransferase	-2.647	-1.6159	1.0311	0.017371
-2.3839	-3.5767	-1.1928	4e-06	SCO3496	putative lyase precursor	-3.9334	-2.9026	1.0308	0.00033
-0.7179	-2.2479	-1.5299	1.3e-05	SCO2868	hypothetical protein	-2.2566	-1.2268	1.0298	0.041523
-0.0803	0.4053	0.4857	0.016065	SCO4910	hypothetical protein	-0.8469	0.1819	1.0288	0.001636
-1.7443	-1.8248	-0.0805	0.725409	SCO5121	putative peptide transport system ATP-binding protein	-2.5663	-1.5375	1.0288	0.000257
-2.9736	-1.8424	1.1312	8.8e-05	SCO6395	putative IS element transposase	-3.7721	-2.7436	1.0285	0.001776
-0.2907	3.2335	3.5242	0	SCO1247	conserved hypothetical protein	0.5548	1.5833	1.0285	0.001034
-0.774	0.0418	0.8157	7.2e-05	SCO7497	transcriptional regulator	-0.7627	0.2658	1.0285	4.3e-05
-0.4941	1.2037	1.6978	0	SCO1068	conserved hypothetical protein	-0.3597	0.6663	1.026	0.000174
0.4875	1.2428	0.7553	1.5e-05	SCO3087	undefined_product	0.1306	1.1561	1.0255	0.002107
-0.0756	1.388	1.4636	2e-06	SCO2068	alkaline phosphatase	-0.8041	0.2208	1.0249	0.002263
-0.9461	-1.2728	-0.3267	0.181862	SCO2405	putative sugar-transport ATP binding protein	-2.1306	-1.1081	1.0225	0.000355
0.2429	1.0163	0.7734	0.000966	SCO1308	putative hydrolase	-0.7643	0.258	1.0223	0.001849
-2.3596	-2.2824	0.0772	0.813834	SCO5638	integral membrane protein	-3.5851	-2.5628	1.0223	0.029223
-0.779	-0.9881	-0.2091	0.235644	SCO6567	ABC transporter ATP binding protein	-0.7488	0.2714	1.0202	0.000824
0.7603	3.3916	2.6313	0	SCO5723	regulator, BldB	0.8101	1.8295	1.0194	0.000389
2.8614	4.5796	1.7182	0	SCO5590	hypothetical protein	3.0298	4.0485	1.0187	0.000429
0.7581	1.7992	1.0412	0	SCO5598	signal peptidase I	0.4029	1.4203	1.0174	0.000105
-0.7501	0.1392	0.8893	1.2e-05	SCO6681	ramC	-0.7917	0.2256	1.0173	0.001452
-1.2046	-1.678	-0.4734	0.002415	SCO2714	putative secreted protein	-1.5113	-0.4955	1.0158	5.2e-05
-0.8341	0.2605	1.0946	0	SCO1746	secreted serine protease	-0.424	0.5917	1.0157	0.00538
-0.3923	2.1952	2.5874	0	SCO0672	putative anti-sigma factor antagonist	-0.1783	0.8373	1.0156	0.00017
0.2294	1.4625	1.2331	1e-06	SCO4453	hypothetical protein	-0.2201	0.7948	1.0149	0.000108
-0.4892	0.3573	0.8465	0.000267	SCO2348	putative secreted protein	-0.8809	0.1316	1.0125	0.004064
-0.2118	1.3691	1.5809	0	SCO6973	hypothetical protein	-0.9102	0.1015	1.0117	0.001071
-0.4114	0.4175	0.8289	0.008343	SCO2288	hypothetical protein SCC75A.34c	-1.7997	-0.7892	1.0105	0.000381
-0.8637	0.2829	1.1466	1.3e-05	SCO6151	methylated-DNA-protein-cysteine methyltransferase	-0.8701	0.1398	1.0099	0.00455
-2.068	-1.3609	0.7072	0.000134	SCO7600	alanyl tRNA synthetase	-1.3047	-0.2951	1.0096	0.000701
-0.9057	1.1405	2.0463	0	SCO6044	hypothetical protein	-0.3951	0.6136	1.0087	5.4e-05
-1.0328	0.6773	1.7101	0	SCO3169	hypothetical protein SCE87.20c.	-0.5726	0.4346	1.0072	0.000944
0.0087	2.213	2.2043	9e-06	SCO1222	conserved hypothetical protein	0.6304	1.6361	1.0057	0.001138
-0.7174	0.8743	1.5917	2.2e-05	SCO6724	hypothetical protein	-0.4498	0.5559	1.0057	0.000398
0.1823	1.2645	1.0822	4.4e-05	SCO5863	two-component sensor (kinase)	0.3541	1.3588	1.0047	0.000202
-1.3231	-0.7603	0.5628	0.000339	SCO2355	putative lipoprotein	-1.0813	-0.0767	1.0046	0.002582
-1.9893	-2.4662	-0.4769	0.208758	SCO4516	hypothetical protein	-3.761	-2.7564	1.0046	0.013021
-0.1215	1.5111	1.6326	0	SCO1469	hypothetical protein	-0.2061	0.7975	1.0036	0.000288
-0.5299	0.8066	1.3365	0	SCO7221	putative polyketide synthase.	-0.5895	0.413	1.0025	0.016547
-1.6957	-2.3684	-0.6727	0.000112	SCO7019	secreted alpha-amylase.	-1.9168	-0.9145	1.0023	0.00236
-1.3966	0.8203	2.2169	1e-06	SCO6005	Bacterial periplasmic ABC transport systems	-1.1664	-0.1652	1.0012	0.007182
-0.2005	0.5628	0.7633	0.000121	SCO0603	amino transferase	-0.4449	0.5532	0.9981	0.000157
-3.2118	-2.1799	1.0319	9.4e-05	SCO5634	hypothetical protein (pseudogene)	-4.4614	-3.4649	0.9965	0.001814
2.8672	4.0263	1.1591	2.7e-05	SCO0701	hypothetical protein SCF42.11c.	1.6014	2.5972	0.9958	0.070457
-1.4359	0.8082	2.2441	0	SCO1164	hypothetical protein	-1.379	-0.3843	0.9947	1.4e-05
-0.7797	-0.846	-0.0662	0.778417	SCO0833	hypothetical protein SCF43A.23c	-1.123	-0.13	0.993	0.000165
-3.7648	-3.5008	0.2641	0.267266	SCO7798	putative transposase	-4.4907	-3.4996	0.9911	0.012095
0.2246	2.2453	2.0207	0	SCO1618	hypothetical protein	0.3577	1.3488	0.9911	9.9e-05
-1.6396	-1.5919	0.0476	0.85109	SCO2401	putative dehydratase	-2.7622	-1.7725	0.9897	0.000119
1.0805	-1.7715	-2.852	0	SCO4823	hypothetical protein. Contains TTA Leu codon, possible target for bldA regulation	-3.7111	-2.7216	0.9895	0.005452
-0.8101	-1.3646	-0.5544	0.010018	SCO0503	putative lipase/esterase	-1.7686	-0.7796	0.989	0.000746
-1.5323	-1.3539	0.1784	0.362703	SCO6212	putative permease	-1.7842	-0.7956	0.9886	0.000837
-0.7484	0.5785	1.3268	2e-06	SCO5984	putative acyl-CoA dehydrogenase	-0.6544	0.3341	0.9885	0.023251
-2.1957	-2.512	-0.3163	0.089942	SCO0135	hypothetical protein	-3.1944	-2.2066	0.9878	0.000405
-0.166	0.7556	0.9215	1e-05	SCO5392	putative ABC transporter integral membrane subunit	-0.2373	0.749	0.9863	0.056451
1.5085	1.9672	0.4587	0.003151	SCO4238	guanyltransferase	0.5322	1.5172	0.985	0.001562
0.6258	1.7442	1.1183	1e-06	SCO2664	putative sugar-binding protein	0.912	1.8968	0.9848	0.000149
0.3164	2.2186	1.9021	0	SCO4869	methylmalonyl CoA mutase	0.0217	1.0045	0.9828	0.003313
-1.3767	2.4146	3.7913	0	SCO5878	polyketide synthase RedX	-0.7372	0.2435	0.9807	0.003494
0.7188	-0.6221	-1.3409	1.2e-05	SCO0433	putative transcriptional regulator	-1.7722	-0.7919	0.9803	0.001733
0.0299	0.0842	0.0543	0.815799	SCO4977	putative tetR-family transcriptional regulator	-1.4244	-0.4443	0.9801	0.00017
2.739	5.2336	2.4946	0	SCO2097	putative membrane protein	2.2121	3.192	0.9799	0.000193
-0.4787	-1.7579	-1.2792	7e-06	SCO7783	pseudogene, transposase remnant	-2.4723	-1.4938	0.9785	0.085568
1.0473	2.1036	1.0564	3.4e-05	SCO2256	3-methyl-2-oxobutanoate hydroxymethyltransferase	0.2379	1.2154	0.9775	3.5e-05
0.2253	1.1501	0.9247	3e-06	SCO2523	hypothetical protein SCC121.26c	0.324	1.2986	0.9746	0.001377
-2.5118	-2.5234	-0.0117	0.960506	SCO3258	regulatory protein	-3.4794	-2.5065	0.9729	0.001046
-0.3766	2.4683	2.8449	0	SCO2517	two-component system response regulator	-0.8767	0.0948	0.9715	0.000159
1.9518	2.3071	0.3553	0.021503	SCO5627	Ribosome recycling factor (RRF)	0.5549	1.525	0.9701	2.3e-05
-2.7649	0.0705	2.8353	6e-06	SCO7192	sigma factor	-2.1162	-1.1468	0.9694	0.001133
-0.7587	-0.7353	0.0233	0.924849	SCO3371	hypothetical protein	-1.8183	-0.849	0.9693	0.000232
-1.2338	-1.6897	-0.4559	0.063739	SCO0572	cytosine permease	-1.6627	-0.6958	0.9669	0.011793
-0.5408	0.0186	0.5594	0.027325	SCO6773	putative secreted peptidase	-0.8946	0.0715	0.9661	0.015556
-0.4224	0.0515	0.4739	0.01672	SCO7715	hypothetical protein	-0.6373	0.3269	0.9642	0.00056
-2.8169	-1.4333	1.3837	4.7e-05	SCO7190	hypothetical protein	-3.195	-2.2309	0.9641	0.010578
2.0476	1.7063	-0.3413	0.09309	SCO2966	small protein B homologue	0.3169	1.2799	0.963	0.001563
-0.301	1.3388	1.6398	0	SCO7104	putative RNA polymerase sigma factor	-0.4533	0.5096	0.9629	0.001935
-1.7099	-1.612	0.098	0.666516	SCO7432	secreted extracellular small neutral protease.	-2.4838	-1.5233	0.9605	0.000855
0.6531	0.1992	-0.4539	0.017491	SCO6462	methylated-DNA-protein-cysteine methyltransferase	-0.3462	0.6142	0.9604	0.001016
0.5885	0.879	0.2905	0.134087	SCO6521	putative secreted protein	0.5209	1.4811	0.9602	0.018341
-1.6505	-2.821	-1.1705	0	SCO7195	hypothetical protein SC8A11.23c	-3.4687	-2.5088	0.9599	0.005148
3.2782	3.6811	0.4029	0.008297	SCO4992	hypothetical protein	1.3911	2.3509	0.9598	8.3e-05
0.1124	1.377	1.2646	0	SCO2192	regulator	0.032	0.9895	0.9575	0.000186
5.2316	4.4356	-0.7961	0.000171	SCO1599	50S ribosomal protein L35	2.5714	3.5266	0.9552	0.004279
-0.8598	-0.3236	0.5363	0.009653	SCO6982	hypothetical protein SC8F11.08.	-1.243	-0.2897	0.9533	0.000309
0.7907	1.9038	1.1131	0	SCO4791	putative two-component system sensor kinase	0.8272	1.7798	0.9526	0.000853
-1.1132	0.9563	2.0695	3e-06	SCO4563	NADH dehydrogenase subunit B	-0.0897	0.8623	0.952	0.000989
-1.2601	-1.0678	0.1923	0.355816	SCO5643	hypothetical protein SC6A9.24	-3.0358	-2.084	0.9518	0.008149
-0.7725	0.1276	0.9002	2.6e-05	SCO7580	hypothetical protein	-0.7147	0.2364	0.9511	0.006796
-2.6097	-1.9149	0.6948	0.058292	SCO5611	putative transcriptional regulator	-3.9549	-3.0041	0.9508	0.016558
-2.4641	-2.4721	-0.008	0.972866	SCO7149	putative lyase	-3.4826	-2.5321	0.9505	0.001851
-0.3017	-0.77	-0.4682	0.015442	SCO1416	putative membrane protein.	-0.5827	0.3658	0.9485	0.000968
-0.9857	0.4114	1.3971	0	SCO0962	putative glycosyl transferase	-0.9724	-0.024	0.9484	0.003224
-0.7348	0.002	0.7368	6.9e-05	SCO6683	ramA	-0.8872	0.0596	0.9468	0.001229
2.4328	3.0434	0.6106	0.000119	SCO1772	putative partitioning or sporulation protein	0.9687	1.9155	0.9468	9.5e-05
-0.312	-1.0126	-0.7005	0.000955	SCO1040	putative DNA repair protein	-0.3611	0.5851	0.9462	0.002787
0.0149	1.2568	1.2418	2.7e-05	SCO2776	acetyl/propionyl CoA carboxylase, beta subunit	0.0834	1.0294	0.946	0.045655
0.1321	-0.016	-0.1481	0.499968	SCO1657	methionine synthase	-0.5383	0.4069	0.9452	0.000525
-3.2193	-3.2576	-0.0384	0.870382	SCO6326	putative integral membrane protein	-3.591	-2.6469	0.9441	0.01823
-0.5751	0.9179	1.493	1e-06	SCO2371	Pyruvate dehydrogenase subunit E1	-0.6684	0.2755	0.9439	0.000369
-1.0715	-1.3948	-0.3233	0.198839	SCO3797	putative integral membrane protein	-0.938	0.0057	0.9437	0.015631
-1.8917	-0.8139	1.0778	1e-06	SCO6628	hypothetical protein	-2.1363	-1.1929	0.9434	0.000753
-0.2295	2.2333	2.4628	0	SCO1101	possible integral membrane protein	-0.1722	0.771	0.9432	0.001056
-0.4455	-0.5459	-0.1004	0.660126	SCO4876	putative sugar translocase	-2.5629	-1.6204	0.9425	0.000176
-0.3299	-1.1302	-0.8003	0.004423	SCO0904	putative secreted protein.	-1.7395	-0.7974	0.9421	0.000487
-1.9581	-1.1695	0.7886	0.00019	SCO5430	putative extracellular solute-binding lipoprotein	-1.7118	-0.7709	0.9409	0.002252
0.1259	-0.3599	-0.4858	0.001323	SCO3842	putative dioxygenase	-0.5348	0.4051	0.9399	0.000756
-2.0565	-1.3158	0.7406	8e-05	SCO7224	putative integral membrane protein	-1.394	-0.4545	0.9395	0.000133
-0.7291	1.1631	1.8922	0	SCO4573	NADH dehydrogenase subunit L	0.1884	1.1275	0.9391	0.002497
-0.7894	0.7422	1.5316	0	SCO2513	conserved hypothetical protein SCC121.16	-0.7126	0.2262	0.9388	0.000423
-0.8444	2.3336	3.178	0	SCO6962	glutamine synthetase	0.048	0.9863	0.9383	0.000527
1.9716	2.1711	0.1994	0.25331	SCO4792	two-component system DNA-binding response regulator	0.8523	1.7899	0.9376	4.8e-05
1.2536	1.005	-0.2487	0.305502	SCO1443	putative riboflavin synthase	0.3034	1.2397	0.9363	0.000186
1.0089	1.8036	0.7947	1.2e-05	SCO4796	possible NLP/P60 family secreted protein	0.0046	0.9405	0.9359	0.0003
-0.6941	2.3468	3.041	0	SCO5768	hypothetical protein SC4H8.07c	-0.2489	0.6859	0.9348	0.000284
-0.7521	0.9494	1.7015	0	SCO4862	hypothetical protein SCK20.03	-0.712	0.2208	0.9328	0.002472
-1.0307	-1.1191	-0.0884	0.725129	SCO1207	putative cytochrome P450	-1.2214	-0.2889	0.9325	1.4e-05
0.0133	1.0622	1.0489	6e-06	SCO4544	hypothetical protein	-0.5251	0.4069	0.932	0.005794
1.4116	2.7846	1.373	0	SCO1637	hypothetical protein	0.4558	1.3875	0.9317	0.000926
-0.6913	-1.3424	-0.6511	0.002498	SCO2453	hypothetical protein SCC24.24	-0.2044	0.7234	0.9278	0.005008
-2.6646	-0.2424	2.4223	1e-05	SCO4572	NADH dehydrogenase subunit K	-0.1394	0.7875	0.9269	0.002874
1.7454	1.6833	-0.0621	0.810863	SCO2611	rod shape-determining protein MreB	0.3775	1.3035	0.926	1e-05
-0.2114	0.3526	0.564	0.002479	SCO5277	putative magnesium chelatase	-0.4046	0.5214	0.926	0.000283
-1.2286	-0.5619	0.6667	0.012113	SCO2511	hypothetical protein SCC121.14c	-1.0645	-0.139	0.9255	0.001847
-0.9591	-1.0878	-0.1286	0.544604	SCO2740	hypothetical protein SCC57A.11 (pseudogene).	-1.1564	-0.2318	0.9246	0.009873
-1.757	-1.0818	0.6752	0.001074	SCO7140	putative DNA-binding protein	-1.677	-0.7542	0.9228	0.00346
-1.0669	-1.182	-0.115	0.61197	SCO5321	polyketide hydroxylase	-0.7807	0.141	0.9217	0.004684
-0.3623	2.113	2.4753	6e-06	SCO1365	hypothetical protein SC10A9.07	-1.9355	-1.0139	0.9216	0.08239
-0.0858	0.9909	1.0768	1e-06	SCO1078	LacI family transcriptional regulator	-0.597	0.3245	0.9215	0.00031
-0.6831	-0.6927	-0.0096	0.972382	SCO3321	putative redoxin	-2.7729	-1.8515	0.9214	0.042556
1.4317	1.1127	-0.3189	0.070538	SCO3380	putative transcriptional acitvator, Baf family	0.1337	1.0551	0.9214	2.1e-05
-0.3277	-0.0689	0.2588	0.159117	SCO6408	clp protease ATP binding subunit	-0.4449	0.4758	0.9207	4.9e-05
-1.6098	-1.5935	0.0162	0.947576	SCO0106	putative insertion element transposase	-3.2016	-2.2812	0.9204	0.005353
2.8418	0.6277	-2.2141	0	SCO5112	ABC transporter integral membrane protein BldKA	-0.4475	0.4728	0.9203	0.014238
1.0635	0.1797	-0.8838	0.019855	SCO0057	hypothetical protein	0.8133	1.7317	0.9184	0.090731
1.1791	1.7207	0.5416	0.000735	SCO3617	hypothetical protein	0.584	1.5021	0.9181	0.00166
-0.5055	-0.4759	0.0297	0.900682	SCO4148	putative ABC transport system ATP-binding protein	-0.5092	0.4085	0.9177	0.000369
2.026	2.1824	0.1565	0.461379	SCO4840	putative secreted protein	0.6443	1.5609	0.9166	0.004658
-1.8042	-2.5654	-0.7612	0.005964	SCO3532	hypothetical protein	-1.6045	-0.6882	0.9163	0.041174
-0.6422	0.1509	0.7931	1.5e-05	SCO6247	putative allantoinase	-0.4431	0.4727	0.9158	0.002312
-0.0833	1.4359	1.5192	0	SCO2880	hypothetical protein	-0.4755	0.4378	0.9133	0.001593
0.7695	1.4936	0.7241	0.001855	SCO7457	hypothetical protein SC5C11.14c.	1.0027	1.9149	0.9122	0.015556
0.4271	3.3699	2.9427	0	SCO1364	hypothetical protein SC10A9.06c	0.7902	1.7015	0.9113	0.017624
-0.924	0.4666	1.3906	4e-06	SCO7371	hypothetical protein SC9H11.25c.	-0.4683	0.4426	0.9109	3e-05
-0.0139	2.766	2.7799	0	SCO6410	DNA-binding protein	0.2259	1.136	0.9101	0.001849
3.9062	6.6422	2.736	0	SCO1421	hypothetical protein SC6D7.18c.	3.4448	4.3548	0.91	0.002594
-0.7061	2.0632	2.7693	0	SCO6630	hypothetical protein	-0.6777	0.2318	0.9095	0.021936
0.2888	1.7647	1.4759	0	SCO2668	conserved hypothetical protein SC6D10.11	0.5599	1.4693	0.9094	0.000397
-0.0893	0.2626	0.3519	0.038416	SCO5421	hypothetical protein	-1.0396	-0.1307	0.9089	0.000557
-0.8834	0.6374	1.5208	9.8e-05	SCO6766	hypothetical protein	-1.1515	-0.2433	0.9082	5.9e-05
3.0835	2.8478	-0.2356	0.198511	SCO1926	putative DNA-binding protein	1.292	2.1996	0.9076	0.019357
-0.2237	1.5545	1.7782	0	SCO1645	conserved hypothetical protein SCI41.28c	0.4926	1.3986	0.906	0.008742
1.083	2.3846	1.3015	0	SCO3078	putative secreted protein	0.9868	1.8914	0.9046	0.002384
0.4024	1.6602	1.2578	0	SCO4763	hypothetical protein	0.1697	1.0741	0.9044	0.00077
-0.1564	0.5373	0.6938	0.000565	SCO6129	putative DNA-binding protein	-0.7814	0.1229	0.9043	0.001048
-0.4023	0.5078	0.9101	7.4e-05	SCO4035	RNA polymerase sigma factor	-0.4412	0.4623	0.9035	0.000356
-0.3511	1.1719	1.523	0	SCO6423	putative lipoate-protein ligase	0.5238	1.4272	0.9034	5.1e-05
0.5499	-0.1274	-0.6773	0.000359	SCO0485	TetR family transcriptional regulator	-1.3635	-0.4601	0.9034	0.00026
0.2769	0.656	0.379	0.112529	SCO6355	putative integral membrane protein	-0.6098	0.2928	0.9026	0.013149
0.0097	1.1623	1.1526	4e-06	SCO2654	hypothetical protein	-1.2145	-0.3124	0.9021	0.000143
-0.139	3.7672	3.9062	0	SCO2655	putative nuclease	0.7217	1.6236	0.9019	0.002275
-0.7776	-1.0808	-0.3032	0.263448	SCO5513	acetolactate synthase 3 regulatory subunit	-0.9648	-0.0638	0.901	0.008659
1.5272	3.7653	2.238	1e-06	SCO2970	putative membrane protein	1.0183	1.9188	0.9005	0.026346
-0.6252	-0.4065	0.2187	0.361679	SCO7741	putative bifunctional protein	-1.2108	-0.3109	0.8999	9e-06
1.028	0.9822	-0.0458	0.866658	SCO1602	hypothetical protein SCI35.24c	0.1993	1.0991	0.8998	0.000794
2.1827	4.3577	2.175	7.8e-05	SCO3548	putative anti-sigma factor	1.0199	1.9193	0.8994	0.000636
0.296	0.5283	0.2323	0.238491	SCO7727	putative marR-family regulatory protein	-0.3768	0.5225	0.8993	0.00197
0.7699	2.4094	1.6395	0	SCO2665	hypothetical protein SC6D10.08	0.8912	1.79	0.8988	6.6e-05
2.0547	2.4105	0.3559	0.045519	SCO0599	putative regulator of sig8	0.4185	1.3171	0.8986	0.000423
0.4396	0.5103	0.0707	0.76057	SCO6676	hypothetical protein SC5A7.26	-0.1557	0.7414	0.8971	0.001499
-0.793	0.7673	1.5603	1e-06	SCO7257	putative secreted protein	-0.4845	0.4111	0.8956	0.00039
-0.2019	-1.0687	-0.8668	8.2e-05	SCO2451	putative rod shape-determining protein	-0.8793	0.0138	0.8931	0.002594
1.186	1.527	0.3411	0.210505	SCO1072	hypothetical protein SCG22.18	1.0671	1.9598	0.8927	0.011506
1.0856	0.9693	-0.1163	0.605635	SCO2075	putative DNA-binding protein	0.7456	1.6372	0.8916	0.005645
-2.5219	-1.8266	0.6954	0.035671	SCO6007	transmembrane ABC transport protein	-3.0719	-2.1807	0.8912	0.017428
-0.2567	-0.7926	-0.536	0.000191	SCO0255	putative sigma factor	-1.4807	-0.5896	0.8911	0.001889
2.6014	5.0285	2.4271	0	SCO5148	hypothetical protein	2.5295	3.4199	0.8904	0.000926
-1.9319	-0.687	1.2449	1e-06	SCO0961	glucose-1-phosphate adenylyltransferase	-1.5798	-0.6895	0.8903	0.0005
-3.7748	-3.505	0.2698	0.174832	SCO6373	putative integral membrane protein	-4.2378	-3.3478	0.89	0.005515
4.6612	1.7135	-2.9477	0	SCO4706	30S ribosomal protein S19	1.3197	2.2096	0.8899	0.035857
-0.0378	0.2761	0.3139	0.062695	SCO4477	putative merR-family transcriptional regulatory protein	0.195	1.0843	0.8893	0.00198
-1.5089	1.2501	2.759	0	SCO5890	putative 8-amino-7-oxononanoate synthase	-1.4534	-0.5652	0.8882	0.002613
5.3456	3.9289	-1.4168	2e-06	SCO2597	50S ribosomal protein L21	2.5396	3.4263	0.8867	0.0003
-0.8072	0.358	1.1652	0.002545	SCO0866	ECF family RNA polymerase sigma factor	-0.5329	0.3534	0.8863	0.003747
-1.019	-0.0519	0.9671	0.0001	SCO4419	conserved hypothetical protein	-1.0912	-0.2058	0.8854	0.000687
-0.6718	-2.1065	-1.4347	0	SCO3477	putative dehydrogenase	-1.405	-0.5198	0.8852	0.007955
0.049	-0.0794	-0.1284	0.568656	SCO3071	putative chlorohydrolase	-0.8544	0.0293	0.8837	0.001132
-0.8634	-0.4448	0.4186	0.020201	SCO6526	hypothetical protein SC5C7.11	-1.134	-0.2511	0.8829	0.004541
-0.4209	0.4027	0.8237	2e-06	SCO4899	conserved hypothetical protein	-0.5103	0.3686	0.8789	0.000987
0.775	0.6671	-0.1079	0.631487	SCO0677	secreted chitosanase	-0.466	0.4123	0.8783	5e-05
0.1805	0.9645	0.784	6.2e-05	SCO1434	putative CbxX/CfqX family protein	-0.0605	0.8177	0.8782	0.000575
-1.0709	2.6945	3.7654	0	SCO6156	putative regulatory protein	0.6134	1.4915	0.8781	0.004362
-0.5903	-0.074	0.5163	0.016494	SCO2801	two component system response regulator	-1.6949	-0.8188	0.8761	0.010061
-1.7176	-2.1406	-0.423	0.179803	SCO4343	hypothetical protein SCD12A.26c	-1.5485	-0.6727	0.8758	0.067122
-1.5063	-1.5971	-0.0908	0.691144	SCO1208	hypothetical protein	-2.1723	-1.2968	0.8755	3.1e-05
4.8521	4.8273	-0.0248	0.94223	SCO1998	rpsA, 30S ribosomal protein S1	2.8025	3.6761	0.8736	0.0003
-0.6357	0.3734	1.0092	4e-06	SCO5882	RedV protein	-1.1519	-0.2784	0.8735	0.009613
2.3999	3.4276	1.0277	3.6e-05	SCO1721	hypothetical protein	1.9987	2.8717	0.873	0.016333
3.5821	5.7323	2.1501	0	SCO2077	divIVA	2.6961	3.5688	0.8727	0.000421
0.8264	1.1206	0.2942	0.100216	SCO2961	hypothetical protein	-0.1586	0.7139	0.8725	0.000995
0.9429	0.9392	-0.0036	0.987712	SCO4122	putative MarR-family transcriptional regulator	-0.1097	0.7617	0.8714	0.007699
-0.9352	-0.899	0.0362	0.884041	SCO3448	hypothetical protein SCE46.05c	-1.531	-0.6596	0.8714	0.00048
0.4886	2.7269	2.2383	0	SCO5814	hypothetical protein	0.6627	1.5338	0.8711	0.001461
-0.8787	-0.8652	0.0135	0.954409	SCO2743	conserved hypothetical protein SCC57A.14	-1.5575	-0.6883	0.8692	0.00164
2.2986	2.8547	0.5561	0.000707	SCO3618	recombination protein RecR	1.4401	2.3093	0.8692	0.000885
-1.6239	-1.3559	0.268	0.160277	SCO1668	hypothetical protein SCI52.10c	-1.8724	-1.0032	0.8692	0.000459
0.9054	0.9977	0.0924	0.692831	SCO3622	putative aminotransferase	0.2229	1.0917	0.8688	0.000377
0.9142	1.2104	0.2962	0.074248	SCO6763	polyprenyl synthatase	0.1371	1.0058	0.8687	0.000294
-0.1153	-0.2283	-0.113	0.612492	SCO2330	isochorismatase	-0.4533	0.4153	0.8686	0.000793
-1.6805	-1.5165	0.1641	0.446827	SCO5658	putative polyamine-binding lipoprotein	-1.2875	-0.4193	0.8682	0.000791
2.3815	0.0899	-2.2916	0	SCO0194	putative sigma factor	1.1051	1.9715	0.8664	0.093307
-2.2585	-2.1265	0.132	0.531177	SCO5339	putative plasmid transfer protein	-2.3587	-1.4925	0.8662	0.002275
0.3259	2.3097	1.9838	0	SCO2124	hypothetical protein	-0.0118	0.8527	0.8645	0.000205
-1.4769	-0.1438	1.3331	2e-06	SCO5985	conserved hypothetical protein	-1.3478	-0.4839	0.8639	0.033745
-1.1365	-0.139	0.9976	0.000737	SCO1105	hypothetical protein	-1.6172	-0.7536	0.8636	0.010036
-0.1631	0.8732	1.0363	1.3e-05	SCO5408	hypothetical protein	0.1151	0.9771	0.862	4.4e-05
0.2939	0.7313	0.4374	0.38287	SCO0743	putative secreted protein	-0.1253	0.7362	0.8615	0.007103
0.587	1.5878	1.0008	0	SCO3971	putative Stage II sporulation protein E	0.3846	1.2459	0.8613	0.000502
0.054	-0.1606	-0.2146	0.298795	SCO1763	putative iron-sulphur protein (putative secreted protein)	-0.1586	0.7022	0.8608	0.005434
-0.0046	-0.8193	-0.8146	0.000113	SCO4859	putative OHCU decarboxylase	-1.3959	-0.5364	0.8595	0.036249
3.2513	2.7892	-0.4622	0.076606	SCO1598	50S ribosomal protein L20	1.6491	2.5085	0.8594	0.026238
-0.1172	-0.5166	-0.3994	0.006919	SCO3780	sugar hydrolase	-0.4769	0.3824	0.8593	0.000606
-0.4013	-1.0849	-0.6835	1.7e-05	SCO1764	hypothetical protein	-1.2441	-0.3849	0.8592	0.000138
-1.4175	-2.1065	-0.6891	0.003063	SCO3505	putative secreted substrate binding protein	-3.0196	-2.1612	0.8584	0.000922
-0.2827	1.0506	1.3333	0	SCO7343	porphobilinogen deaminase.	-0.1879	0.6702	0.8581	0.003901
1.7284	0.4053	-1.3231	1e-06	SCO3299	conserved hypothetical protein	0.2341	1.0918	0.8577	0.014107
-1.1512	-1.5643	-0.4131	0.007398	SCO2403	conserved hypothetical protein SC4A7.31	-1.7522	-0.8992	0.853	0.0169
1.372	2.2451	0.8731	7.7e-05	SCO5664	hypothetical protein	0.6117	1.4644	0.8527	0.000154
0.5375	-0.4888	-1.0263	0.009013	SCO0566	putative membrane protein	-0.0788	0.7732	0.852	0.023016
0.5766	-0.1693	-0.7458	5.7e-05	SCO1734	putative secreted cellulose-binding protein	-0.179	0.6716	0.8506	0.001225
1.4591	1.6576	0.1985	0.412586	SCO2947	hypothetical protein SCE59.06c	0.0071	0.8565	0.8494	0.008647
-1.0538	2.5179	3.5717	0	SCO5087	actinorhodin polyketide beta-ketoacyl synthase alpha subunit	-1.0812	-0.2321	0.8491	0.00357
-0.9186	0.3888	1.3075	0	SCO7444	cytochrome P450 (fragment)	-0.2939	0.5551	0.849	0.001207
-1.0958	3.5253	4.6211	0	SCO0320	hypothetical protein	-0.0571	0.7915	0.8486	0.000754
-0.77	0.3043	1.0743	1e-06	SCO1685	putative integral membrane protein	-0.6821	0.1665	0.8486	0.004213
-0.863	-1.5854	-0.7223	0.00165	SCO7197	putative amino acid transport integral membrane protein	-1.8414	-0.993	0.8484	0.001444
-0.8988	3.3166	4.2153	0	SCO5886	3-oxoacyl-[acyl-carrier-protein] synthase II	-0.409	0.4388	0.8478	0.002941
0.7205	1.6356	0.9151	0.000679	SCO1593	putative transcriptional regulator	-0.1909	0.6566	0.8475	0.000657
1.3183	2.7573	1.439	0	SCO5783	hypothetical protein	0.6044	1.4511	0.8467	0.001305
-0.4579	-1.7524	-1.2945	1.4e-05	SCO4320	putative membrane protein	-1.5048	-0.6582	0.8466	0.001731
0.9217	1.6862	0.7645	0.000857	SCO4076	LSR2-like protein	0.241	1.087	0.846	0.0018
-0.252	2.4252	2.6772	0	SCO1834	hypothetical protein SCI8.19c	0.2586	1.1043	0.8457	0.000285
0.8804	0.053	-0.8274	1.1e-05	SCO3298	putative oxidoreductase	-0.281	0.5625	0.8435	0.001317
-0.1589	2.6138	2.7727	0	SCO7042	putative marR-family transcriptional regulator	-0.2331	0.6097	0.8428	0.001119
-0.7539	0.2864	1.0402	1.8e-05	SCO5980	putative bifunctional hydroxylase/oxidoreductase	-0.8696	-0.0268	0.8428	0.009069
-2.2222	-1.9828	0.2394	0.212551	SCO6583	putative transferase	-2.3146	-1.4721	0.8425	0.030387
0.4459	0.3404	-0.1055	0.729671	SCO2384	hypothetical protein	-0.1705	0.6706	0.8411	0.003615
-0.9513	-0.2609	0.6904	0.001483	SCO1331	probable LAL-family transcriptional regulator	-0.8039	0.0369	0.8408	0.001425
0.4055	-0.6879	-1.0934	1e-06	SCO4134	lipoprotein	-0.2901	0.5504	0.8405	0.007174
-1.677	-2.4817	-0.8047	0.000179	SCO0021	hypothetical protein	-3.7795	-2.9417	0.8378	0.010892
-0.1217	-1.5856	-1.4638	1e-06	SCO4512	hypothetical protein SCD35.19c	-2.3464	-1.5097	0.8367	0.05097
-3.9846	-3.316	0.6685	0.012698	SCO4063	putative secreted protein	-4.7201	-3.886	0.8341	0.014636
1.4426	2.8243	1.3818	0	SCO3374	hypothetical proline-rich protein	0.286	1.1194	0.8334	0.06449
-0.5859	1.4227	2.0086	1e-06	SCO3835	dehydrogenase	-0.4639	0.3694	0.8333	0.000683
-1.9913	-1.9757	0.0156	0.951649	SCO5795	zinc metalloprotease (putative membrane protein)	-2.1757	-1.3446	0.8311	0.003437
-3.2822	-3.6391	-0.3569	0.070838	SCO6374	putative sugar transferase	-3.6189	-2.79	0.8289	0.006772
-1.3845	-1.6735	-0.289	0.236511	SCO7802	unknown	-2.6753	-1.8468	0.8285	0.001828
0.6186	1.9739	1.3553	0	SCO1504	putative transcriptional regulator	0.297	1.1249	0.8279	0.000873
-0.2346	0.8248	1.0594	1e-05	SCO6255	putative dehydrogenase	-0.5511	0.2768	0.8279	0.008789
-0.282	-0.7617	-0.4796	0.004533	SCO0601	putative secreted protein	-0.1305	0.6971	0.8276	0.002905
-1.8249	-2.36	-0.5351	0.016323	SCO1886	putative integral membrane transport protein	-2.2536	-1.4279	0.8257	0.031416
2.4941	4.6449	2.1509	0	SCO3356	ECF sigma factor	3.2991	4.1234	0.8243	0.003059
-1.5758	-1.0641	0.5116	0.005083	SCO6784	transcriptional regulator	-1.3805	-0.5563	0.8242	2.9e-05
1.5695	1.8908	0.3213	0.032111	SCO5356	homoserine kinase	1.0069	1.8299	0.823	0.001244
1.7546	2.7708	1.0162	3.2e-05	SCO5170	putative tetR-family transcriptional regulator	1.5038	2.3236	0.8198	0.003836
-0.211	-0.3372	-0.1262	0.566202	SCO6222	aminotransferase AlaT	-0.6146	0.2043	0.8189	0.001486
4.6537	4.2336	-0.4201	0.085863	SCO2303	hypothetical protein SCC30.11	1.5821	2.401	0.8189	0.006798
-0.4936	1.2308	1.7243	0	SCO5307	hypothetical protein	0.1362	0.9548	0.8186	0.00057
-1.0014	-0.0204	0.9811	1e-06	SCO2701	tyrosinase co-factor	-0.46	0.3584	0.8184	0.000471
1.4385	2.3383	0.8998	3e-06	SCO3357	hypothetical protein	1.9997	2.8181	0.8184	0.001207
0.0476	-0.8747	-0.9223	3.2e-05	SCO3163	hypothetical protein SCE87.14c	-0.0729	0.7454	0.8183	0.036227
0.7901	2.107	1.3169	0	SCO5205	hypothetical protein SC7E4.02	1.2026	2.0195	0.8169	0.00256
0.2254	0.7737	0.5482	0.003955	SCO4172	putative membrane protein	-0.7235	0.0928	0.8163	0.002649
-1.0779	-0.2284	0.8496	2.5e-05	SCO2786	beta-N-acetylhexosaminidase	-0.6765	0.1392	0.8157	0.002652
-0.5791	-1.8281	-1.249	4.1e-05	SCO4392	putative esterase	-2.623	-1.8083	0.8147	6.4e-05
-0.5599	-0.1304	0.4295	0.059122	SCO5857	FAD-dependent oxidoreductase	-1.1307	-0.3162	0.8145	0.000942
0.561	3.8309	3.2699	0	SCO5082	putative transcriptional regulatory protein	0.7709	1.5852	0.8143	0.110191
0.5805	2.3399	1.7595	0	SCO5007	putative septum site-determining protein	0.6163	1.4298	0.8135	0.000161
2.5094	5.1464	2.637	0	SCO2168	hypothetical protein	2.9399	3.7534	0.8135	0.000109
0.8571	-0.6236	-1.4807	0	SCO2608	penicillin binding protein	-0.2376	0.5758	0.8134	0.001508
-2.1801	-1.0224	1.1576	4.1e-05	SCO6004	putative secreted ATP/GTP binding protein	-2.1681	-1.357	0.8111	0.000502
-1.5183	-1.6196	-0.1012	0.706074	SCO3660	hypothetical protein	-2.2858	-1.4754	0.8104	0.008097
-1.0827	-0.9569	0.1258	0.566109	SCO0571	hypothetical protein	-1.8245	-1.0142	0.8103	0.011718
-1.8954	-1.1803	0.7151	0.000333	SCO2728	hypothetical protein, SCC46.13	-1.78	-0.9698	0.8102	0.037753
0.4838	0.9206	0.4369	0.003225	SCO3359	putative sensory histidine kinase. Contains possible hydrophobic membrane spanning regions	0.1989	1.009	0.8101	0.000483
-0.3664	-0.3769	-0.0104	0.966388	SCO5320	whiE protein I	0.0489	0.8589	0.81	0.012097
-0.9183	-0.117	0.8013	0.00021	SCO1108	putative transcriptional regulator	-1.6416	-0.8319	0.8097	0.005205
2.9517	1.9776	-0.9741	2e-06	SCO1123	hypothetical protein	1.0455	1.8535	0.808	0.000222
-0.4435	-0.1641	0.2794	0.186003	SCO7728	hypothetical protein	-1.4629	-0.6564	0.8065	0.000644
0.021	-0.1704	-0.1914	0.326405	SCO7447	acetyltranferase	-0.0981	0.7077	0.8058	0.002044
0.1514	0.5696	0.4182	0.007567	SCO7250	hypothetical protein	-0.3987	0.406	0.8047	5e-06
-0.1975	0.5365	0.734	3.6e-05	SCO4774	putative glycerol phosphate dehydrogenase	-0.1192	0.6825	0.8017	2.8e-05
2.7155	3.5009	0.7854	3e-06	SCO1633	Probable secreted protein involved in a sec independent translocation	2.1517	2.9525	0.8008	0.005422
0.364	1.4902	1.1263	1e-06	SCO1542	hypothetical protein	0.2233	1.0241	0.8008	0.000129
-0.0902	-0.5323	-0.4421	0.006506	SCO1322	hypothetical protein	-0.4662	0.3343	0.8005	0.00151
-2.7546	-2.8684	-0.1139	0.814333	SCO7790	putative secreted oxidoreductase	-4.1263	-3.3271	0.7992	0.006837
-0.1385	0.8491	0.9876	2.9e-05	SCO7328	putative regulatory protein.	-0.1647	0.6341	0.7988	0.001192
-0.3873	-0.8013	-0.414	0.062953	SCO0120	putative integral membrane protein	-0.7878	0.0102	0.798	0.002836
-0.2019	-0.0994	0.1024	0.648957	SCO1967	putative integral membrane protein	-0.9053	-0.1081	0.7972	0.000823
1.4635	1.6869	0.2234	0.200675	SCO5523	branched-chain amino acid aminotransferase	0.6389	1.436	0.7971	0.001339
-0.9778	-1.6936	-0.7157	0.025555	SCO2558	hypothetical protein SCC77.25c	-2.8042	-2.0076	0.7966	0.078769
-0.0718	0.63	0.7018	0.001624	SCO5443	alpha-amylase	0.455	1.2512	0.7962	0.000248
-0.1304	-1.2445	-1.1141	0	SCO4993	metal ion transport protein	-1.869	-1.0729	0.7961	0.000594
-2.2579	1.0021	3.26	0	SCO5895	putative methyltransferase	-2.2073	-1.4114	0.7959	0.018964
-1.7846	-2.7459	-0.9613	0.000177	SCO0105	endo-1,4-beta-xylanase (putative secreted protein)	-3.1712	-2.3761	0.7951	0.002068
2.6047	-0.5993	-3.204	0	SCO4822	hypothetical protein	-0.7215	0.0735	0.795	0.001917
0.2927	-0.3333	-0.6259	0.0001	SCO1449	hypothetical protein	0.3845	1.1788	0.7943	0.004035
-0.1811	0.8464	1.0275	8e-06	SCO5395	ABC-type multidrug transport system	-0.2291	0.5643	0.7934	0.000337
-0.2829	2.5905	2.8734	0	SCO5103	putative regulatory protein	0.0593	0.8523	0.793	0.000233
-0.65	0.7444	1.3944	0	SCO0590	oxidoreductase	-0.7935	-0.002	0.7915	0.001167
-0.2865	0.3506	0.6371	0.012731	SCO1456	hypothetical protein SCL6.13c	0.1454	0.9368	0.7914	0.008879
-1.2365	2.075	3.3115	0	SCO5879	acyl-coa dehydrogenase RedW	-0.8149	-0.0236	0.7913	0.003827
0.2033	1.7509	1.5476	5e-06	SCO2985	putative integral membrane protein	0.3545	1.1452	0.7907	0.004053
-2.1899	-1.2906	0.8993	0.000603	SCO7716	hypothetical protein	-3.017	-2.2263	0.7907	0.001808
-1.3127	-1.1546	0.1581	0.441273	SCO4522	hypothetical protein SCD35.29c	-2.7067	-1.9163	0.7904	0.01252
-1.2455	-1.1662	0.0793	0.729621	SCO2983	putative glycosyl transferase	-1.5818	-0.7915	0.7903	0.003303
0.9245	-1.8946	-2.819	0	SCO4524	putative membrane protein	-2.1549	-1.3648	0.7901	0.015107
-1.1998	-1.0964	0.1034	0.650867	SCO7489	putative binding protein dependent transport lipoprotein	-1.4967	-0.7067	0.79	0.011016
-1.4474	-0.678	0.7694	0.005842	SCO6731	probable thiolase	-1.0456	-0.2559	0.7897	0.000882
2.1803	1.0158	-1.1645	3e-06	SCO4129	hypothetical protein	0.585	1.3746	0.7896	0.001892
-1.3043	-1.7003	-0.396	0.02861	SCO7131	lipase	-2.0426	-1.2532	0.7894	0.000258
0.2195	1.13	0.9104	0.000333	SCO1008	hypothetical protein	-1.0437	-0.2564	0.7873	0.04068
-1.152	-1.6336	-0.4816	0.003177	SCO7414	putative integral membrane protein.	-1.3786	-0.5915	0.7871	0.001917
0.925	0.1669	-0.758	0.000543	SCO3396	putative membrane protein	0.2005	0.987	0.7865	0.003408
0.7043	0.7237	0.0194	0.934782	SCO3423	regulator; similar to AbaA regulatory locus for antibiotic production	-1.3476	-0.5616	0.786	0.025055
-0.3681	-1.0408	-0.6727	0.000686	SCO5232	dasA sugar transporter sugar binding protein	-1.5935	-0.8076	0.7859	0.00234
2.4298	4.5368	2.107	0	SCO1771	hypothetical protein	1.3232	2.1086	0.7854	0.006075
-2.5543	-2.4865	0.0678	0.774905	SCO6231	probable sugar transport system sugar-binding lipoprotein SC2H4.13c	-2.4699	-1.6856	0.7843	0.005628
-2.307	-2.527	-0.2199	0.181142	SCO5118	peptide transport system integral membrane protein	-2.3521	-1.5679	0.7842	0.000699
0.2682	1.2173	0.9492	3.3e-05	SCO3101	putative lipoprotein	0.0302	0.8142	0.784	0.01973
0.7305	-0.0391	-0.7697	0.004448	SCO3604	putative membrane protein	0.4035	1.1871	0.7836	0.028729
0.2133	2.3797	2.1664	0	SCO2641	resistance protein	0.5612	1.3448	0.7836	0.002247
0.3007	1.8249	1.5242	0	SCO6722	ssgD regulator	1.3005	2.0817	0.7812	0.01508
-0.4897	-0.6412	-0.1515	0.466181	SCO1805	hypothetical protein	-1.5758	-0.7963	0.7795	0.002272
-0.6317	-1.7224	-1.0907	0.00015	SCO5330	hypothetical protein SC6G9.03c	-2.7556	-1.9764	0.7792	0.076162
-0.6744	-0.5	0.1744	0.434937	SCO2028	putative membrane protein	-0.5402	0.2388	0.779	0.000469
0.5898	2.0367	1.4469	0	SCO1017	putative lipoprotein	0.6479	1.4264	0.7785	0.001702
1.2577	2.2044	0.9467	2e-05	SCO2761	tripeptidyl aminopeptidase	0.7226	1.5008	0.7782	0.000818
-1.5334	-0.4389	1.0946	2.4e-05	SCO6175	conserved hypothetical protein	-1.3841	-0.607	0.7771	0.002128
0.0608	1.5508	1.49	0	SCO5192	hypothetical protein	0.2828	1.0598	0.777	0.000739
-0.9214	-0.482	0.4394	0.011597	SCO2245	hypothetical protein	-1.0813	-0.305	0.7763	0.005142
0.6771	2.5089	1.8318	0	SCO3657	hypothetical protein	0.9589	1.7346	0.7757	0.144098
-0.2778	-1.2776	-0.9998	3.4e-05	SCO4451	putative export protein	-0.6811	0.0944	0.7755	0.003186
-0.6206	0.1101	0.7307	0.000915	SCO7734	hypothetical protein SC8D11.25	-0.9438	-0.1683	0.7755	0.031221
-0.5078	-0.9296	-0.4219	0.043466	SCO6739	BCCT family transporter	-0.6877	0.0876	0.7753	5.5e-05
-0.9096	-0.6327	0.277	0.148167	SCO7075	two component response regulator protein	-1.2942	-0.521	0.7732	0.012469
-0.2086	0.3582	0.5668	0.002712	SCO1079	hypothetical protein	-0.3563	0.4168	0.7731	0.000533
-2.4242	-2.0689	0.3553	0.04319	SCO5912	probable secreted protease	-2.5962	-1.8232	0.773	0.000323
-1.9541	-2.2556	-0.3015	0.075616	SCO0952	putative solute-binding protein	-2.6199	-1.8475	0.7724	0.015471
1.0723	1.471	0.3987	0.006399	SCO2313	putative membrane protein	0.6452	1.4174	0.7722	0.003444
1.3411	2.5067	1.1656	0	SCO2127	hypothetical protein Interacting with BldKB	1.1333	1.9044	0.7711	0.000283
1.4384	1.5302	0.0918	0.686782	SCO5792	putative transmembrane protein	-0.2972	0.4733	0.7705	0.003538
-1.2793	-0.9403	0.339	0.029545	SCO7034	putative aminotransferase (fragment)	-1.0142	-0.2443	0.7699	0.00262
1.5025	3.5379	2.0354	0	SCO5855	putative DNA-binding protein	1.4133	2.1817	0.7684	0.001419
-0.5388	-0.7566	-0.2178	0.295244	SCO0845	hypothetical protein SCF43A.35c	-0.9607	-0.1923	0.7684	0.050372
-0.8829	0.13	1.0129	0	SCO4820	Ser/Thr protein kinase	-0.7469	0.0197	0.7666	0.006265
-0.5368	-1.0305	-0.4936	0.002801	SCO6444	gamma-glutamyl transferase	-0.8201	-0.0537	0.7664	0.001601
2.9794	2.8333	-0.1461	0.468315	SCO5357	Transcription termination factor Rho	1.5491	2.3154	0.7663	4.3e-05
1.4109	3.1129	1.702	0	SCO4089	valine dehydrogenase	0.1514	0.9169	0.7655	0.00013
-1.0653	-0.5193	0.546	0.022002	SCO7370	NAD-dependent dehydratase.	-0.7374	0.0275	0.7649	0.007963
-2.4621	-2.087	0.375	0.151259	SCO7726	putative hydrolase	-2.6146	-1.85	0.7646	0.028253
-2.7238	-2.5909	0.1329	0.552864	SCO6330	putative membrane protein	-2.7994	-2.0354	0.764	0.000174
0.026	-1.5464	-1.5724	2.9e-05	SCO4515	putative membrane protein	-2.3207	-1.5569	0.7638	0.062383
0.4549	1.7417	1.2869	0	SCO7653	hypothetical fusion protein	1.0709	1.8343	0.7634	0.015124
-0.5491	0.9131	1.4622	0	SCO1837	hypothetical protein SCI8.22	-0.3311	0.4311	0.7622	0.004554
-1.2319	-0.1598	1.0721	2e-06	SCO1466	hypothetical protein	-1.1116	-0.3495	0.7621	0.00442
0.1338	-0.2075	-0.3413	0.021752	SCO5110	putative lipoprotein	-0.0162	0.7447	0.7609	0.002791
-1.3456	-1.3772	-0.0316	0.900703	SCO6594	putative secreted protein	-1.9466	-1.1868	0.7598	0.000666
-1.3811	0.4092	1.7903	0	SCO5899	hypothetical protein	-1.3752	-0.6163	0.7589	0.009023
-0.9572	-0.6202	0.337	0.04407	SCO0308	hypothetical protein Contains TTA (leucine) codon; possible target for bldA regulation	-1.6482	-0.891	0.7572	0.001201
0.6041	3.2657	2.6616	0	SCO1619	putative regulatory protein	1.0679	1.8244	0.7565	0.109447
1.5999	0.977	-0.6229	0.000268	SCO1980	Putative regulatory protein with TTA leucine codon	-0.0757	0.6804	0.7561	0.000622
-3.8544	-3.7283	0.1261	0.626745	SCO6239	putative sigma factor	-4.5333	-3.7774	0.7559	0.00312
-0.2754	0.875	1.1504	6e-06	SCO2882	ATP/GTP-binding protein	-0.8687	-0.1133	0.7554	0.001873
-0.4053	-0.3148	0.0905	0.692674	SCO5502	putative integral membrane export protein	-0.6092	0.1451	0.7543	0.005926
0.2048	1.0627	0.8579	0.0002	SCO3850	putative integral membrane protein	-0.6082	0.1459	0.7541	0.016517
-0.9283	-1.6795	-0.7512	0.013438	SCO3255	SpdB protein	-2.9358	-2.182	0.7538	0.050437
-0.6713	0.2419	0.9132	2e-05	SCO7319	putative oxidoreductase.	-0.2653	0.4879	0.7532	0.000306
-1.1312	-1.2083	-0.077	0.737433	SCO6519	putative lyase	-1.8191	-1.0679	0.7512	0.0505
1.6782	1.835	0.1569	0.426721	SCO1423	glycosyl transferase	0.6263	1.3773	0.751	0.000952
1.7109	2.5259	0.815	1.7e-05	SCO4967	conserved hypothetical protein	0.8964	1.6466	0.7502	0.007975
1.5787	1.4112	-0.1675	0.446494	SCO4300	hypothetical protein SCD95A.33c	0.6057	1.3558	0.7501	0.026011
-0.5827	-0.2818	0.3009	0.170201	SCO7146	putative regulatory protein	-1.2376	-0.4882	0.7494	0.033137
-1.2582	-1.4034	-0.1452	0.466548	SCO0445	possible secreted protein	-1.624	-0.8747	0.7493	0.002244
-0.1324	0.2754	0.4078	0.008407	SCO4892	putative regulatory protein	-0.4119	0.337	0.7489	0.001066
-0.8138	2.7871	3.6009	0	SCO1334	hypothetical protein	0.3806	1.129	0.7484	0.564038
0.4371	2.7004	2.2633	0	SCO6001	putative membrane protein	0.4654	1.2137	0.7483	0.027998
-0.9064	0.0245	0.9309	1.7e-05	SCO5193	putative secreted protein	-0.853	-0.1049	0.7481	0.017395
0.0559	0.4184	0.3625	0.094111	SCO5023	putative secreted protein	-0.9485	-0.201	0.7475	0.008741
-0.2341	-0.3312	-0.0971	0.676435	SCO3340	hypothetical protein	-0.4817	0.265	0.7467	0.008561
0.25	1.9285	1.6785	0	SCO2948	putative transcriptional regulator	0.5088	1.2543	0.7455	3.3e-05
-1.3704	-0.0145	1.3559	4e-05	SCO7058	putative integral membrane protein	-1.6049	-0.8602	0.7447	0.027921
-1.3946	-1.8481	-0.4534	0.012514	SCO7409	putative binding-protein dependent transport protein.	-1.513	-0.7692	0.7438	0.008874
-2.4585	-1.7585	0.7	0.013575	SCO7661	putative secreted protein	-1.8336	-1.0906	0.743	0.000287
-0.8782	-1.5487	-0.6704	6.7e-05	SCO0787	putative secreted hydrolase	-1.5859	-0.8432	0.7427	0.025769
-0.3363	0.5579	0.8942	0.000873	SCO4627	hypothetical protein SCD39.27c	-0.5467	0.1956	0.7423	0.042932
-1.0013	-0.2756	0.7257	0.000318	SCO1670	oxidoreductase	-1.4596	-0.7173	0.7423	0.020141
-0.8078	-0.6688	0.1389	0.570699	SCO7044	putative CrcB homolog 1	-1.151	-0.4097	0.7413	0.005233
0.4141	1.761	1.3469	0	SCO1024	conserved hypothetical protein	0.206	0.9472	0.7412	0.001424
-0.232	0.7577	0.9897	1.6e-05	SCO6832	methylmalonyll-CoA mutase	-0.5068	0.2341	0.7409	0.023551
-0.9175	0.8416	1.7592	0	SCO7008	putative ABC-transport protein.	-0.8082	-0.0687	0.7395	0.002473
1.677	1.9462	0.2692	0.157588	SCO1414	putative ankyrin-like protein.	0.8653	1.6039	0.7386	0.004921
3.5712	3.0702	-0.501	0.00102	SCO4655	DNA-directed RNA polymerase beta' chain (fragment)	1.2404	1.978	0.7376	0.021598
-0.1786	1.6446	1.8232	0	SCO5273	hypothetical protein	0.5188	1.2564	0.7376	0.000246
3.7165	3.0343	-0.6822	0.000119	SCO4654	DNA-directed RNA polymerase subunit beta	1.3053	2.0422	0.7369	0.003586
1.1082	1.9982	0.89	1.9e-05	SCO1026	transcriptional regulator	0.2867	1.0227	0.736	9.9e-05
-1.7085	-0.781	0.9275	9.5e-05	SCO1006	hypothetical protein	-2.3805	-1.6473	0.7332	0.070806
-1.1296	-0.8923	0.2373	0.348	SCO0935	putative secreted protein	-1.2859	-0.5529	0.733	0.048687
-1.9232	-1.526	0.3971	0.01551	SCO7455	isochorismatase	-1.6778	-0.9454	0.7324	2.4e-05
-1.3788	-1.548	-0.1693	0.375984	SCO6542	putative secreted glycosyl hydrolase	-1.7179	-0.9862	0.7317	0.000903
0.2875	1.4548	1.1673	1e-06	SCO2666	serine/threonine protein kinase	0.0223	0.7523	0.73	0.001714
-0.995	-0.8245	0.1705	0.484549	SCO4843	putative integral membrane protein	-1.0268	-0.2971	0.7297	0.006379
-1.1429	-2.0839	-0.9411	5e-06	SCO0938	putative amino acid transporter protein	-2.0585	-1.3293	0.7292	4.6e-05
-2.6727	-4.1991	-1.5265	1e-06	SCO0108	hypothetical protein	-4.9047	-4.1762	0.7285	0.00753
-1.4982	0.1907	1.6889	0	SCO5621	RNA polymerase sigma factor WhiG	-0.9891	-0.2614	0.7277	0.000725
0.2392	1.3926	1.1534	2e-06	SCO4868	putative lipoprotein	-0.0255	0.7022	0.7277	0.009078
1.3702	3.4953	2.1251	0	SCO6675	possible DNA-binding protein	0.7941	1.5191	0.725	0.000348
-1.4404	-0.3162	1.1242	0.000118	SCO6629	hypothetical protein	-1.1547	-0.4301	0.7246	0.016153
-0.2757	0.1544	0.4302	0.010701	SCO6077	putative transferase	-0.2631	0.4607	0.7238	0.003096
0.7947	1.7106	0.916	2.4e-05	SCO4481	putative serine/threonine protein kinase (fragment)	0.6061	1.3297	0.7236	0.000499
-0.6686	-1.2658	-0.5972	0.000484	SCO2681	ATP /GTP-binding protein	-1.2039	-0.4805	0.7234	0.000944
-0.064	-0.6808	-0.6168	0.009194	SCO6981	probable ABC transport protein, ATP-binding component.	-0.8679	-0.145	0.7229	0.001945
-0.4649	-0.3402	0.1247	0.560989	SCO7243	putative secreted protein	-0.8284	-0.1064	0.722	0.001559
-0.1497	3.0272	3.1769	0	SCO0679	hypothetical protein SCF91.39.	0.1683	0.8894	0.7211	0.018072
1.1478	2.15	1.0022	7e-06	SCO3406	hypothetical protein	1.1839	1.9046	0.7207	0.000819
-1.78	-2.0303	-0.2503	0.205249	SCO7283	putative hydroxylase	-1.4281	-0.7076	0.7205	0.014274
-0.8698	0.493	1.3627	0	SCO6518	putative transcriptional regulator	-0.8304	-0.1104	0.72	0.004527
-0.0935	1.3544	1.4479	0	SCO0975	6-phosphogluconate dehydrogenase	-0.4201	0.2996	0.7197	0.000177
-0.6648	-0.6965	-0.0317	0.901964	SCO6955	putative membrane protein.	-0.7967	-0.0778	0.7189	0.083748
-1.8877	1.4106	3.2983	0	SCO7473	phenylacetic acid degradation protein PaaC	-0.6023	0.1161	0.7184	0.011422
-1.1599	-0.7431	0.4167	0.035628	SCO5771	conserved hypothetical protein	-0.7174	-0.0005	0.7169	0.076134
-1.7741	-1.8307	-0.0566	0.816486	SCO1110	putative secreted lyase	-2.7787	-2.0635	0.7152	0.009231
-1.0996	-0.3549	0.7448	0.000114	SCO1107	hypothetical protein 2SCG4.23c	-1.7337	-1.0188	0.7149	0.027993
-0.674	-1.1628	-0.4888	0.006654	SCO4478	putative transferase	-0.9169	-0.2021	0.7148	0.040022
-1.8575	-1.0927	0.7648	0.009996	SCO0166	putative regulator	-2.4779	-1.7643	0.7136	0.118806
0.415	-0.4794	-0.8945	0.000106	SCO3506	LacI family transcriptional regulator	-1.6178	-0.9054	0.7124	0.047723
-1.2551	-1.1931	0.062	0.791263	SCO1204	putative aldehyde dehydrogenase	-1.1808	-0.4687	0.7121	0.002495
2.623	1.3528	-1.2702	0	SCO2074	lipoprotein signal peptidase	0.5852	1.2969	0.7117	0.000971
0.6749	-0.6214	-1.2963	0	SCO3043	hypothetical protein	-0.6197	0.0919	0.7116	0.00303
-2.3853	-2.0416	0.3437	0.177771	SCO7175	putative regulator	-2.9994	-2.2881	0.7113	0.001564
3.4437	5.4421	1.9985	0	SCO4232	putative transcriptional factor regulator	2.5176	3.2286	0.711	0.002665
1.787	2.6843	0.8973	8e-06	SCO5220	hypothetical protein	0.984	1.6945	0.7105	1e-06
-0.3913	0.6738	1.0651	0	SCO6076	putative dipeptidase	-0.1023	0.608	0.7103	0.006187
-0.1819	1.6071	1.789	0	SCO1647	conserved hypothetical protein SCI41.30c	1.063	1.7732	0.7102	0.006932
-0.3414	-0.2032	0.1382	0.528405	SCO5214	conserved hypothetical protein SC7E4.11	-0.8923	-0.1821	0.7102	0.025104
-2.554	-2.373	0.181	0.610305	SCO5332	hypothetical protein	-2.455	-1.7461	0.7089	0.071536
-2.2616	-2.7088	-0.4472	0.014765	SCO7030	putative binding-protein-dependent transport protein.	-2.6282	-1.9199	0.7083	0.027993
-2.5268	-2.7617	-0.2349	0.331636	SCO4351	putative DNA invertase	-4.1124	-3.4053	0.7071	0.052538
-0.1428	-0.4951	-0.3523	0.052246	SCO0692	putative membrane protein.	-0.023	0.684	0.707	0.001069
-0.0882	1.518	1.6062	0	SCO5104	conserved hypothetical protein	0.5145	1.2191	0.7046	0.002233
-1.8706	-2.3013	-0.4307	0.097962	SCO0071	hypothetical protein	-2.4805	-1.776	0.7045	0.051419
-1.8424	-1.9779	-0.1356	0.517531	SCO6014	putative cationic amino acid transporter	-1.4372	-0.7328	0.7044	0.012769
-0.4874	0.6414	1.1289	3e-06	SCO4853	hypothetical protein	-0.6365	0.0675	0.704	0.012893
1.0729	0.3372	-0.7357	2.1e-05	SCO0630	acetyltransferase	0.1608	0.8645	0.7037	0.001123
-1.9403	-1.6755	0.2648	0.277303	SCO3683	putative secreted protein	-2.0762	-1.3742	0.702	0.158587
1.1768	-0.2902	-1.467	1e-06	SCO4243	putative secreted protein	0.6963	1.3978	0.7015	0.004617
0.864	-0.6048	-1.4688	0.000206	SCO5613	hypothetical protein SC2E1.30	-0.8298	-0.1285	0.7013	0.005438
0.3806	1.0377	0.6571	6.7e-05	SCO4329	putative integral membrane protein	0.3145	1.0153	0.7008	0.000853
-1.7112	0.3881	2.0993	0	SCO1290	putative secreted alkaline phosphatase	-1.9727	-1.2722	0.7005	0.007891
-0.1665	2.7484	2.9149	0	SCO1223	ornithine aminotransferase	0.5435	1.2425	0.699	0.00876
-0.8767	-1.3689	-0.4922	0.000355	SCO0329	putative esterase	-1.7831	-1.0841	0.699	0.004337
2.6909	4.9495	2.2587	0	SCO3549	putative anti-sigma factor antagonist	2.2882	2.9865	0.6983	0.008152
0.2874	2.2886	2.0011	0	SCO5952	hypothetical protein	1.0977	1.7956	0.6979	0.000296
-0.3579	0.7106	1.0685	0	SCO1528	putative elongation factor	-0.5145	0.1828	0.6973	0.000357
-0.1065	0.3888	0.4953	0.001384	SCO2817	conserved hypothetical protein	-0.6111	0.0857	0.6968	0.001544
0.4596	0.9012	0.4415	0.052971	SCO3079	putative thiolase	0.8723	1.5687	0.6964	0.053777
0.0506	0.5441	0.4936	0.001445	SCO2159	hypothetical protein	-0.1744	0.5218	0.6962	0.001084
-0.9193	-1.1399	-0.2206	0.306415	SCO7377	hypothetical protein SC10G8.04c.	-0.9464	-0.2503	0.6961	0.124946
0.2737	0.763	0.4893	0.033657	SCO1205	hypothetical protein 2SCG58.05	-0.1283	0.5676	0.6959	0.002753
-1.6865	-1.1007	0.5858	0.00086	SCO7333	hypothetical protein.	-1.011	-0.3155	0.6955	0.000778
0.3571	0.5598	0.2027	0.306359	SCO2656	hypothetical protein	-0.5689	0.1259	0.6948	0.008998
-0.6135	-1.6092	-0.9957	7e-06	SCO0137	sugar-transport protein	-1.7492	-1.0548	0.6944	0.000147
5.1371	4.6433	-0.4939	0.000326	SCO4648	50S ribosomal protein L11	2.6315	3.3259	0.6944	0.003645
-1.7583	-1.3297	0.4286	0.007668	SCO5715	ABC transporter peptide transport system permease	-1.2421	-0.5484	0.6937	0.00318
-1.7721	-1.1162	0.6559	0.000684	SCO5716	ABC transporter peptide transport system peptide binding protein	-0.9536	-0.2605	0.6931	0.008083
-0.3065	-0.8724	-0.5659	0.01784	SCO6568	ABC transporter integral membrane protein	-0.2727	0.4202	0.6929	0.12703
-0.3288	-0.8338	-0.505	0.008383	SCO4835	hypothetical protein	-1.3536	-0.6608	0.6928	9.2e-05
0.24	-0.7671	-1.0071	1e-06	SCO2400	putative membrane protein	-0.3528	0.3394	0.6922	0.022487
0.5652	3.5861	3.0209	0	SCO0402	hypothetical protein	0.7172	1.4088	0.6916	0.014089
1.1062	1.2237	0.1174	0.5938	SCO1385	putative membrane protein	0.6104	1.3017	0.6913	0.000482
-2.1586	1.1733	3.3318	0	SCO7472	phenylacetate-CoA oxygenase subunit PaaB	-0.5929	0.0969	0.6898	0.035954
-1.018	-1.1979	-0.1799	0.365211	SCO0538	probable sugar transporter sugar binding lipoprotein	-1.5205	-0.831	0.6895	0.001863
-0.1834	0.5033	0.6866	0.001465	SCO6618	hypothetical protein SC1F2.15c	-0.4933	0.1952	0.6885	0.006544
-0.4991	-0.5058	-0.0067	0.979379	SCO4219	putative hydrolase (dienelactone hydrolase family)	-1.2513	-0.5631	0.6882	0.00063
-0.6387	-0.4238	0.2149	0.202977	SCO3562	integral membrane transport protein	-0.4425	0.245	0.6875	0.001378
-1.6054	-0.7954	0.81	0.000183	SCO6615	hypothetical protein	-1.2793	-0.5927	0.6866	0.009213
-0.0097	-0.1526	-0.1429	0.615364	SCO0847	putative lyase	-0.6981	-0.0115	0.6866	0.006296
-0.0444	1.8716	1.916	0	SCO1289	putative gntR-family regulatory protein	0.1294	0.8152	0.6858	0.013314
-3.1222	-2.7915	0.3307	0.347614	SCO5329	hypothetical protein	-3.8538	-3.168	0.6858	0.114805
-1.1066	1.2479	2.3545	3e-06	SCO4398	conserved hypothetical protein	0.216	0.9012	0.6852	0.006541
-1.2795	0.4346	1.7141	0	SCO6691	putative phospholipase C	-1.4063	-0.7213	0.685	0.004058
-0.2788	1.778	2.0567	0	SCO5495	putative phosphodiesterase	0.8371	1.5219	0.6848	0.002524
-0.8174	-1.2787	-0.4613	0.004573	SCO4380	putative acetyl/propionyl CoA carboxylase, beta subunit	-1.2197	-0.5355	0.6842	0.012533
-1.0527	-0.4934	0.5593	0.001001	SCO5940	transferase	-1.2226	-0.5387	0.6839	0.041582
1.1414	4.3496	3.2082	0	SCO6104	possible secreted protein	1.5345	2.2179	0.6834	0.007071
-1.4766	0.6007	2.0773	0	SCO5884	hypothetical protein SC3F7.04c	-0.7622	-0.0788	0.6834	0.008634
5.3578	3.9742	-1.3836	0	SCO4712	50S ribosomal protein L14	2.2818	2.9641	0.6823	0.014033
-0.8924	-0.324	0.5683	0.00192	SCO0228	hypothetical protein	-1.3083	-0.6275	0.6808	0.074433
1.3545	2.6814	1.3268	0.001156	SCO1089	hypothetical protein 2SCG4.05c	1.149	1.8294	0.6804	0.004279
1.0461	0.2972	-0.749	0.000143	SCO3630	hypothetical protein	-0.3025	0.3774	0.6799	0.001775
-2.0354	0.2687	2.3041	0	SCO6399	hypothetical protein SC3C8.18c	-1.6405	-0.9607	0.6798	0.054614
-0.0958	-0.8131	-0.7173	1.5e-05	SCO4700	hypothetical protein SCD31.25	-0.9856	-0.3058	0.6798	0.071177
-0.1187	0.0417	0.1604	0.42503	SCO7248	hypothetical protein	-0.3001	0.3787	0.6788	0.000138
-2.0681	-2.0477	0.0205	0.930877	SCO3934	ftsK/spoIIIE family protein	-2.5158	-1.8372	0.6786	0.116824
-0.2048	-0.4446	-0.2398	0.133516	SCO1707	putative ABC sugar transporter, ATP-binding subunit	-0.232	0.446	0.678	0.007177
-1.3828	-0.3202	1.0627	0.003269	SCO6006	transmembrane ABC transport protein	-1.2663	-0.5884	0.6779	0.008161
0.1052	1.5272	1.422	1e-06	SCO0405	Putative O-Methyltransferase	-0.442	0.2358	0.6778	0.007092
-1.8065	-1.7643	0.0422	0.857599	SCO7750	putative anti anti sigma factor	-1.8485	-1.171	0.6775	0.006253
-0.2738	0.0373	0.311	0.151866	SCO7588	putative oxidoreductase	-0.1157	0.5611	0.6768	0.004437
-0.9818	-0.9776	0.0042	0.985935	SCO6978	putative carbohydrate kinase.	-0.9407	-0.264	0.6767	0.004147
2.6927	2.5589	-0.1338	0.522778	SCO5707	small conserved hypothetical protein	1.2819	1.9585	0.6766	0.000673
-1.1421	-0.7985	0.3436	0.012134	SCO5457	putative lipoprotein	-0.8263	-0.1509	0.6754	0.000127
-1.0372	-1.6303	-0.5931	0.015858	SCO3223	putative ABC transporter integral membrane protein	-1.5713	-0.8959	0.6754	0.013568
-0.4329	-0.3485	0.0844	0.727648	SCO4780	putative aldehyde dehydrogenase	-0.648	0.0266	0.6746	0.012063
-0.13	0.5117	0.6418	4.5e-05	SCO0945	formamidopyrimidine-DNA glycosylase	-0.4727	0.2004	0.6731	0.005157
0.7116	1.1869	0.4753	0.011604	SCO2813	conserved hypothetical protein	0.554	1.2263	0.6723	0.001206
1.2161	0.0186	-1.1974	1e-06	SCO1499	possible integral membrane protein	-0.4823	0.1899	0.6722	0.004166
-0.0189	0.2127	0.2317	0.175507	SCO2588	putative integral membrane protein.	-0.2102	0.4617	0.6719	0.000549
-1.8999	-1.3984	0.5015	0.05188	SCO2980	putative integral membrane transport protein	-1.6712	-0.9994	0.6718	0.002696
-0.0849	-1.5763	-1.4913	8e-06	SCO5063	hypothetical protein	-1.4957	-0.8251	0.6706	0.109528
1.0808	2.1568	1.076	9.1e-05	SCO2514	hypothetical protein SCC121.17	0.4028	1.0733	0.6705	0.000715
-1.3069	-1.3297	-0.0228	0.930994	SCO6382	putative secreted protein	-1.914	-1.2435	0.6705	0.110501
-1.646	-0.4326	1.2134	1.5e-05	SCO1535	hypothetical protein SCL2.25c	-1.6802	-1.0099	0.6703	0.001267
0.4386	2.2605	1.8219	0	SCO2695	hypothetical protein	0.3308	1.0007	0.6699	0.000267
-2.4468	-2.3367	0.1102	0.618338	SCO7077	putative integral membrane protein	-2.6058	-1.9371	0.6687	0.001054
0.2036	1.3189	1.1153	5e-06	SCO4596	putative two-component system response regulator	0.2586	0.9266	0.668	0.000425
0.0543	0.0829	0.0286	0.915478	SCO5305	putative lipoprotein	0.1497	0.8175	0.6678	0.003121
1.9405	0.9902	-0.9503	0	SCO5812	probable ribonuclease HII	0.6989	1.3666	0.6677	0.030788
0.3907	0.1968	-0.1939	0.415715	SCO5461	putative secreted protein	-0.2196	0.4478	0.6674	0.045775
-1.733	-1.6222	0.1108	0.685589	SCO7806	DNA-binding protein	-1.0505	-0.3845	0.666	0.045937
1.5452	3.4671	1.9219	0	SCO5887	acyl carrier protein	0.5446	1.2103	0.6657	0.253991
0.5091	1.298	0.7889	1.2e-05	SCO1992	hypothetical protein	0.248	0.9132	0.6652	6.4e-05
1.4352	1.8876	0.4524	0.001373	SCO2667	Serine/threonine protein phosphatase	0.535	1.2	0.665	9e-05
0.4998	0.173	-0.3268	0.086528	SCO1149	conserved hypothetical protein	-0.1611	0.5033	0.6644	0.000636
1.1854	-0.0341	-1.2195	0	SCO0933	putative lipoprotein	0.3414	1.0056	0.6642	0.003197
-0.2651	-0.0301	0.235	0.166427	SCO6179	putative nucleotide-sugar dehydratase	-0.0889	0.5753	0.6642	0.00237
-1.1884	-1.6528	-0.4644	0.001543	SCO2821	pectate lyase	-2.2397	-1.5758	0.6639	3e-06
1.6994	2.3723	0.673	2.6e-05	SCO2967	carboxy-terminal processing protease	0.5367	1.2004	0.6637	0.004681
-1.7637	-1.4329	0.3307	0.141994	SCO7207	putative membrane protein.	-0.9512	-0.2887	0.6625	0.005606
1.4687	2.2393	0.7705	3.2e-05	SCO4923	conserved hypothetical protein	0.8575	1.5198	0.6623	0.005331
-2.0813	-2.4393	-0.358	0.038732	SCO6548	putative secreted cellulase	-2.1544	-1.4922	0.6622	0.005564
-1.4731	-1.7833	-0.3102	0.119404	SCO6824	phosphonopyruvate decarboxylase (fragment)	-2.1196	-1.4575	0.6621	0.00253
1.1911	0.1356	-1.0554	1e-05	SCO4152	5'-nucleotidase	-0.6503	0.0117	0.662	0.002057
-0.7269	-0.2334	0.4934	0.004815	SCO1070	putative two component system response regulator	-0.9337	-0.2719	0.6618	0.000609
0.0529	-0.0374	-0.0903	0.690629	SCO6117	conserved hypothetical protein	0.125	0.7867	0.6617	0.004236
0.4958	1.046	0.5502	0.001771	SCO5782	transmembrane transport protein	-0.1192	0.5423	0.6615	0.000749
-0.4311	-1.8015	-1.3704	8.6e-05	SCO6882	putative membrane protein	-0.6858	-0.0257	0.6601	0.041556
0.7512	3.087	2.3358	0	SCO5806	hypothetical protein	0.7016	1.359	0.6574	0.007247
-0.783	0.093	0.876	2.9e-05	SCO2020	hypothetical protein	-0.8607	-0.2047	0.656	0.015825
-0.5665	-1.7325	-1.166	1e-06	SCO5120	putative peptide transport system ATP-binding protein	-1.5846	-0.9291	0.6555	0.001482
0.2227	1.125	0.9024	7e-06	SCO2767	putative ATP/GTP-binding protein.	-0.1168	0.5383	0.6551	0.000683
-0.8894	0.6835	1.5729	2.1e-05	SCO7537	aminotransferase.	-0.7014	-0.0474	0.654	0.009613
-1.2101	-0.7397	0.4704	0.047176	SCO2700	tyrosinase	-1.322	-0.6684	0.6536	0.000693
-0.483	-1.1827	-0.6998	0.000908	SCO7664	hypothetical protein	-0.9784	-0.3248	0.6536	0.000148
-0.6158	-0.851	-0.2351	0.253112	SCO7621	conserved hypothetical protein	-1.0471	-0.3935	0.6536	0.000356
-0.4449	1.5133	1.9582	0	SCO6059	hypothetical protein SC9B1.06	0.4554	1.1088	0.6534	0.00149
-2.7786	-3.1987	-0.4202	0.031516	SCO5327	putative transposase	-4.3268	-3.6736	0.6532	0.000548
-0.9518	0.785	1.7369	4.8e-05	SCO4010	putative secreted protein, possible pseudogene (Kato2005)	-0.9515	-0.2988	0.6527	0.031396
-0.8381	0.5795	1.4176	0	SCO3294	putative transferase	-0.351	0.3016	0.6526	0.000544
-0.1233	0.4786	0.602	0.008424	SCO2702	putative secreted protein	0.1548	0.8072	0.6524	0.04545
-0.6982	1.0531	1.7513	0	SCO2680	conserved hypothetical protein	-0.1872	0.4643	0.6515	0.000543
0.1752	1.2283	1.0531	1e-06	SCO4359	putative ABC transport system ATP-binding protein	-0.4401	0.2109	0.651	0.001098
-0.4803	0.1048	0.5851	0.000353	SCO0132	transcriptional regulator	-0.4604	0.1903	0.6507	4.4e-05
-1.5685	-1.8371	-0.2686	0.22433	SCO4759	putative secreted protein	-1.4487	-0.7981	0.6506	0.00198
-1.1591	-0.2655	0.8936	2e-06	SCO5440	glycogen branching protein	-0.7799	-0.1294	0.6505	0.001657
0.9028	1.7149	0.8121	2.4e-05	SCO1672	hypothetical protein	0.4862	1.1364	0.6502	1.6e-05
0.8014	1.3958	0.5944	0.002505	SCO5124	hypothetical protein	0.0541	0.7042	0.6501	0.023512
-0.0116	-0.0457	-0.0341	0.885461	SCO4784	hypothetical protein SCD63.16c	0.1009	0.7509	0.65	0.005438
-0.5344	-0.66	-0.1256	0.570778	SCO3789	putative integral membrane protein	-1.4502	-0.8002	0.65	0.037819
-1.515	-2.0312	-0.5162	0.013576	SCO3561	putative secreted protein	-1.5169	-0.8669	0.65	0.026312
-0.3953	-1.2291	-0.8337	0.001216	SCO7310	putative regulatory protein.	-1.1311	-0.4816	0.6495	0.09709
-1.2716	-0.1965	1.0751	8.6e-05	SCO0323	hypothetical protein	-1.7636	-1.1143	0.6493	0.014722
-2.1138	-1.4056	0.7083	0.000543	SCO0758	hypothetical protein SCF81.17	-2.2825	-1.6346	0.6479	0.16432
-2.1561	-2.0761	0.0801	0.72666	SCO1278	putative ATP/GTP-binding protein	-2.4509	-1.8031	0.6478	0.019328
1.5118	3.6223	2.1106	0	SCO1644	20S proteasome beta-subunit precursor	1.831	2.4775	0.6465	0.010436
-0.882	-0.0608	0.8213	0.000122	SCO2758	nagA beta-N-acetylglucosaminidase; putative secreted protein	-0.6432	0.0028	0.646	0.000141
0.2655	0.8556	0.5901	0.000197	SCO3144	putative two-component system response regulator	0.3948	1.0393	0.6445	0.005375
-1.1487	0.6729	1.8216	0	SCO1467	hypothetical protein	-1.2241	-0.5801	0.644	0.028361
-1.063	-1.3335	-0.2705	0.245501	SCO2412	putative membrane protein	-1.4619	-0.818	0.6439	0.108203
0.068	-1.2201	-1.2881	1e-06	SCO5130	ABC transporter integral membrane protein	-1.4879	-0.844	0.6439	0.019155
0.4387	0.679	0.2403	0.254405	SCO1507	putative integral membrane protein	-0.0289	0.6148	0.6437	0.10349
-0.9866	-1.4147	-0.428	0.014692	SCO6533	putative nitrate reductase delta chain NarJ	-0.8132	-0.1697	0.6435	0.005217
-1.1385	0.2238	1.3623	1.3e-05	SCO7469	phenylacetate-CoA ligase	-0.6088	0.0335	0.6423	0.000126
-0.8567	-0.3124	0.5443	0.000733	SCO5280	putative ATP-binding protein	-0.6477	-0.0057	0.642	0.00208
-1.1153	-0.5378	0.5775	0.021524	SCO1613	putative glutamine synthetase	-1.0008	-0.359	0.6418	0.036227
-1.554	-1.1677	0.3864	0.065849	SCO5299	putative membrane protein	-1.4244	-0.7846	0.6398	0.00876
2.8094	4.1614	1.352	0	SCO2066	putative membrane protein	1.2261	1.8656	0.6395	0.043586
0.7093	0.5435	-0.1658	0.388675	SCO3761	hypothetical protein SCH63.08c	0.4936	1.1324	0.6388	0.02069
2.438	2.1179	-0.3202	0.081604	SCO4687	hypothetical protein	0.7677	1.4049	0.6372	0.024338
-0.4008	-1.7839	-1.3831	0.000111	SCO4353	hypothetical protein	-2.614	-1.977	0.637	0.096386
0.6324	1.5346	0.9022	6.2e-05	SCO2005	conserved hypothetical protein	0.2301	0.8669	0.6368	0.003808
2.045	2.7795	0.7345	0.000107	SCO1991	hypothetical protein	1.6639	2.3007	0.6368	0.01493
0.028	0.9568	0.9288	1.7e-05	SCO1807	putative integral membrane protein	0.0229	0.6593	0.6364	0.002489
-0.9864	-0.7897	0.1967	0.250415	SCO7214	possible integral membrane protein	-0.771	-0.1353	0.6357	0.003281
-1.2745	1.498	2.7725	0	SCO5248	hypothetical protein	-0.6994	-0.0639	0.6355	0.041711
-0.7521	0.407	1.1591	1e-06	SCO4360	putative ABC transport system integral membrane protein	-0.966	-0.3308	0.6352	0.004531
0.885	1.848	0.963	2e-06	SCO1781	ppnK; inorganic polyphosphate/ATP-NAD kinase	0.4234	1.0585	0.6351	0.000138
-1.1074	0.137	1.2444	2e-06	SCO5275	ATP/GTP binding protein	-0.2858	0.3489	0.6347	0.002911
1.5335	-0.2958	-1.8294	0	SCO0260	conserved hypothetical protein	-1.5944	-0.9599	0.6345	0.09807
0.0144	-0.1509	-0.1653	0.379695	SCO1014	putative transferase	-0.4925	0.1418	0.6343	0.006705
-0.1342	0.5569	0.6911	1.9e-05	SCO7294	hypothetical protein	-0.3146	0.3191	0.6337	0.003141
1.6305	2.202	0.5715	0.002573	SCO1809	conserved hypothetical protein	0.7336	1.367	0.6334	0.013831
-1.4918	-1.2188	0.273	0.132831	SCO6238	conserved hypothetical protein SCAH10.03	-1.7092	-1.0765	0.6327	0.024043
2.3908	-0.0591	-2.4499	0	SCO5114	ABC transporter integral membrane protein BldKC	-0.3623	0.2701	0.6324	0.019273
-0.8921	-1.7363	-0.8442	0.000391	SCO3452	methyltransferase	-1.4753	-0.8432	0.6321	0.004972
1.203	1.3802	0.1772	0.360119	SCO5645	hypothetical protein	0.4596	1.0916	0.632	0.00204
2.9756	3.5742	0.5986	0.000346	SCO4282	putative dimeric protein	1.4243	2.0554	0.6311	0.000619
0.0559	2.2749	2.219	0	SCO0648	putative methyltransferase	0.3493	0.98	0.6307	0.012678
0.677	2.4594	1.7824	0	SCO7732	hypothetical protein SC8D11.23	0.6613	1.291	0.6297	0.000655
-0.9946	-1.1485	-0.1539	0.439161	SCO6711	hypothetical protein	-1.4169	-0.7875	0.6294	0.000171
0.5525	1.8317	1.2792	0	SCO1609	conserved hypothetical protein SCI35.31	0.0518	0.6802	0.6284	0.001351
-0.9944	-1.5029	-0.5085	0.016815	SCO0554	putative secreted beta-mannosidase	-1.1225	-0.4941	0.6284	0.063448
-0.6028	1.1088	1.7116	0	SCO4873	hypothetical protein	-1.2211	-0.5928	0.6283	0.006748
-0.4609	-0.7166	-0.2557	0.20931	SCO6412	aminotransferase	-0.3925	0.2355	0.628	0.018627
0.623	0.5233	-0.0996	0.697283	SCO4865	hypothetical protein SCK20.06	-0.372	0.2558	0.6278	0.034813
-2.3463	-2.5601	-0.2138	0.294402	SCO6229	putative sugar transport system permease protein	-3.2676	-2.6401	0.6275	0.019176
-1.1268	-0.0495	1.0773	0.004421	SCO1910	putative alanine-rich protein	-1.1525	-0.5254	0.6271	0.013723
1.0274	0.6462	-0.3812	0.004799	SCO4127	putative ATP/GTP-binding protein	0.3503	0.976	0.6257	0.00627
1.0745	0.5657	-0.5088	0.006744	SCO7458	putative membrane protein.	-0.5539	0.0718	0.6257	0.00455
-0.5264	-0.7005	-0.174	0.371573	SCO4406	hypothetical protein SC6F11.04c	-0.5913	0.0342	0.6255	0.168633
-0.4063	1.4937	1.9	0	SCO6154	putative transcriptional regulator	0.2276	0.8526	0.625	0.000368
-0.0095	-0.5104	-0.5009	0.019975	SCO3237	putative phosphodiesterase	-0.474	0.1501	0.6241	0.003169
-0.1398	1.9816	2.1214	0	SCO2021	hypothetical protein	0.1778	0.8014	0.6236	0.035954
1.3681	0.6994	-0.6687	4e-05	SCO4560	polypetide deformylase	-0.3378	0.2853	0.6231	0.000353
0.2517	2.3288	2.0771	0	SCO5008	putative septum site-determining protein	0.8087	1.4317	0.623	2.3e-05
-0.4833	-0.9514	-0.4681	0.002941	SCO6214	putative permease	-0.7508	-0.1291	0.6217	0.003948
0.6212	0.0464	-0.5749	0.000915	SCO1729	hypothetical protein	-0.216	0.4051	0.6211	0.075034
0.8297	-0.4145	-1.2442	1e-06	SCO7673	putative lipoprotein	0.4371	1.0582	0.6211	0.005082
1.5204	2.1733	0.6529	0.000201	SCO3420	aldehyde dehydrogenase	0.5868	1.2077	0.6209	0.001679
-1.3199	-1.6802	-0.3604	0.029732	SCO0545	putative secreted protein	-1.3854	-0.765	0.6204	0.025294
-1.4861	-1.8477	-0.3616	0.111142	SCO0532	putative sugar transporter membrane protein	-1.9263	-1.3062	0.6201	0.045288
-1.3054	0.879	2.1843	1e-06	SCO5237	putative oxidoreductase	0.0399	0.6598	0.6199	0.018525
-0.5631	0.841	1.4041	0.005646	SCO6048	putative integral membrane protein	-0.2318	0.3881	0.6199	0.021626
-0.8839	-0.6566	0.2273	0.228508	SCO6976	conserved hypothetical protein	-0.6568	-0.037	0.6198	0.010603
2.3189	3.2452	0.9263	6e-06	SCO1116	Hypothetical protein	0.7958	1.4152	0.6194	0.031372
-1.6934	-2.3114	-0.618	0.006831	SCO0339	putative dehydrogenase	-2.0159	-1.3966	0.6193	0.171403
-0.7233	-1.2384	-0.5151	0.035794	SCO4970	hypothetical protein	-0.9119	-0.2927	0.6192	0.011243
-1.885	-2.7988	-0.9138	1.2e-05	SCO3493	putative acetyl transferase	-3.2665	-2.6481	0.6184	0.013261
-1.3186	-2.9115	-1.5929	9e-06	SCO3871	putative decarboxylase	-3.4442	-2.826	0.6182	0.030148
-0.4641	0.0417	0.5059	0.003582	SCO7051	putative transcription terminator factor	-0.2884	0.3297	0.6181	0.018489
-0.1503	-0.7346	-0.5843	0.000416	SCO4422	putative hydrolase	-1.1201	-0.5022	0.6179	0.000246
-0.7828	0.7413	1.5241	1e-06	SCO7605	metallopeptidase	-0.6055	0.0117	0.6172	0.000487
-1.6665	-1.1041	0.5624	0.105086	SCO6808	putative ArsR-family transcriptional regulator	-1.9439	-1.3268	0.6171	0.107393
-0.8731	-0.3969	0.4762	0.023747	SCO7659	oxidoreductase	-0.6026	0.0144	0.617	0.047586
2.4239	4.5496	2.1257	0	SCO0608	putative regulatory protein	2.1563	2.7724	0.6161	0.076234
-0.1864	0.6543	0.8407	0.001416	SCO6002	hypothetical protein	-0.5579	0.0582	0.6161	0.004968
1.1049	0.3981	-0.7068	6.2e-05	SCO4128	hypothetical protein	0.2607	0.8763	0.6156	0.003804
-1.8175	-1.4211	0.3964	0.217644	SCO7133	putative membrane protein	-2.8072	-2.1916	0.6156	0.003677
1.0617	1.1952	0.1335	0.576553	SCO1460	putative cyanate hydratase	-0.4028	0.2126	0.6154	0.006445
-0.1313	0.7719	0.9032	1.4e-05	SCO6623	ATP/GTP binding protein	-0.4309	0.1833	0.6142	0.002086
0.3335	-0.2846	-0.6181	0.000134	SCO2590	glycosyltransferase	-0.9891	-0.3753	0.6138	0.003518
-1.6929	-0.2381	1.4548	1e-06	SCO6947	hypothetical protein	-1.6258	-1.0125	0.6133	0.025994
0.4304	1.7593	1.3289	0	SCO5400	putative transport system kinase	0.9415	1.5546	0.6131	0.010168
-0.7256	1.5591	2.2847	9e-06	SCO2469	reductase	0.4845	1.0961	0.6116	0.002938
-1.1989	-0.8129	0.3861	0.043418	SCO4622	putative integral membrane protein	-0.8571	-0.2456	0.6115	0.095665
-0.6172	1.0228	1.64	0	SCO5271	conserved hypothetical protein	-0.0814	0.5298	0.6112	0.000376
-0.8396	-0.1286	0.711	0.000971	SCO1744	putative two-component system sensor kinase	-0.5105	0.1006	0.6111	0.013701
-0.2335	0.0095	0.243	0.464034	SCO5266	putative membrane protei	0.0483	0.6593	0.611	0.055007
1.4237	2.6544	1.2308	4.8e-05	SCO4281	conserved hypothetical protein SCD95A.14	1.2729	1.8836	0.6107	0.008122
-1.3246	-0.818	0.5066	0.000495	SCO7259	hypothetical protein	-1.5351	-0.925	0.6101	2.8e-05
-0.7342	-0.5119	0.2223	0.2077	SCO6974	putative GntR-family regulatory protein	-1.4221	-0.8131	0.609	0.001134
-0.1735	1.1294	1.3029	0	SCO6994	hypothetical protein SC8F11.20c.	0.1244	0.7333	0.6089	0.000742
1.2076	1.268	0.0604	0.80555	SCO2892	possible secreted protein	0.8081	1.4169	0.6088	0.001968
1.6889	1.421	-0.2679	0.187752	SCO6203	hypothetical protein SC2G5.24c	0.8569	1.4657	0.6088	0.004911
2.2283	2.7725	0.5443	0.001349	SCO1511	Hypothetical protein	0.6252	1.2327	0.6075	0.004855
-0.973	0.2478	1.2208	0.000226	SCO1611	putative dehydrogenase	-0.5658	0.041	0.6068	0.00692
-1.203	-0.7108	0.4922	0.00287	SCO0163	conserved hypothetical protein SCJ1.12	-1.4707	-0.8642	0.6065	0.009699
0.8533	-0.4541	-1.3074	1e-06	SCO2607	Sfr protein; sporulation protein	-0.0845	0.5215	0.606	0.003404
-1.1385	-0.2611	0.8774	6.2e-05	SCO1465	putative secreted protein	-1.5042	-0.8984	0.6058	0.003133
-1.178	-1.3873	-0.2093	0.345167	SCO1740	putative membrane protein	-0.8609	-0.2557	0.6052	0.041556
1.4354	0.4742	-0.9612	0.000217	SCO1819	putative integral membrane protein	0.1101	0.7152	0.6051	0.057897
1.6251	2.0925	0.4673	0.001813	SCO2080	Hypothetical protein	0.3333	0.9381	0.6048	0.000141
-3.3006	-3.2988	0.0018	0.99586	SCO6392	putative transposase	-3.9328	-3.3284	0.6044	0.011813
0.5065	2.446	1.9395	0	SCO2909	putative membrane protein	0.2158	0.82	0.6042	0.006425
0.0707	-0.6457	-0.7164	1.1e-05	SCO0946	putative regulatory protein	-0.8152	-0.2115	0.6037	0.001172
-2.9018	-3.1598	-0.258	0.189883	SCO7029	possible binding-protein-dependent transport protein.	-2.5399	-1.9365	0.6034	0.096666
-0.2125	-0.5658	-0.3533	0.008082	SCO1420	possible integral membrane; Contains a TTA /leucine codon	-1.2121	-0.6095	0.6026	0.000305
-0.4982	-0.3241	0.1741	0.393076	SCO3225	two component sensor kinase	-0.9759	-0.3734	0.6025	0.002082
-0.5228	0.4247	0.9475	1e-06	SCO3369	putative large ATP-binding protein	-0.5892	0.013	0.6022	0.001162
1.3331	0.9526	-0.3805	0.035856	SCO2001	hypothetical protein	0.1495	0.751	0.6015	0.000903
-0.3033	-0.9208	-0.6174	0.004547	SCO6575	conserved hypothetical protein SC3F9.10	-0.7799	-0.1785	0.6014	0.039914
5.137	4.4836	-0.6534	1.5e-05	SCO4649	50S ribosomal protein L1	2.8708	3.4722	0.6014	0.001666
1.7634	1.5752	-0.1882	0.300602	SCO3893	hypothetical protein	0.3399	0.9409	0.601	0.002836
-0.7705	-1.6676	-0.8971	1.5e-05	SCO0110	putative transcriptional regulator	-1.2317	-0.6319	0.5998	0.012814
3.8033	4.1817	0.3783	0.106965	SCO5359	50S ribosomal protein L31	2.4982	3.098	0.5998	0.00319
-0.2947	-0.4926	-0.1979	0.287175	SCO0891	putative DNA-binding protein	-0.7949	-0.1952	0.5997	0.000641
-1.2037	0.4125	1.6162	5e-06	SCO5407	hypothetical protein	-0.6384	-0.0398	0.5986	0.028077
-0.9863	-0.8254	0.1609	0.573308	SCO2922	putative membrane protein	-1.5544	-0.9561	0.5983	0.034143
1.5744	1.8702	0.2958	0.397252	SCO1378	glycine dehydrogenase	0.4892	1.0873	0.5981	0.000693
-0.9747	-1.2438	-0.2691	0.264495	SCO7281	putative ATP-dependent Clp protease proteolytic subunit 1	-1.0755	-0.4779	0.5976	0.02369
0.22	1.9252	1.7052	0	SCO1388	mannose-1-phosphate guanyltransferase	0.4859	1.0833	0.5974	0.00372
1.0371	2.399	1.3619	2e-06	SCO7279	possible DNA-binding protein	1.126	1.7227	0.5967	0.01599
-1.5525	-1.7679	-0.2155	0.255293	SCO0235	putative oxidoreductase	-2.5346	-1.9384	0.5962	0.014736
0.969	1.4353	0.4663	0.074698	SCO1087	putative aldolase	0.4617	1.0574	0.5957	0.001079
-1.1498	-0.7142	0.4357	0.003222	SCO0746	putative serine/threonine protein kinase (putative secreted protein)	-0.9584	-0.3629	0.5955	0.006184
-0.1956	0.3235	0.5191	0.001659	SCO4818	hypothetical protein SC2A6.03c	-0.1768	0.4186	0.5954	0.017188
0.405	0.5836	0.1786	0.355349	SCO7366	conserved hypothetical protein SC9H11.20.	0.7106	1.3058	0.5952	0.00262
-0.1312	0.2893	0.4205	0.014953	SCO2824	putative NAD-binding protein	-0.2406	0.3543	0.5949	0.00072
0.6036	-0.5196	-1.1232	5.2e-05	SCO0689	putative oxidoreductase, iron-sulphur binding subunit	-0.441	0.1529	0.5939	0.025095
-0.1242	-0.1396	-0.0154	0.953847	SCO7054	conserved hypothetical protein	-0.6689	-0.0751	0.5938	0.00198
-2.5601	-1.0181	1.5421	0.002752	SCO6821	putative transferase.	-2.2923	-1.6991	0.5932	0.060033
2.7102	3.0671	0.3569	0.031738	SCO4561	hypothetical protein	0.7392	1.3319	0.5927	0.007539
-0.7767	-0.5017	0.275	0.241237	SCO2713	hypothetical protein	-0.8189	-0.2266	0.5923	0.059095
-1.6473	-1.992	-0.3446	0.024	SCO7487	putative integral membrane binding protein dependent transport protein	-2.0059	-1.4141	0.5918	0.004203
-0.8132	0.666	1.4793	0	SCO1242	Predicted transcriptional regulator	-0.9658	-0.3742	0.5916	0.005903
-0.5171	-1.5435	-1.0264	7.6e-05	SCO3498	putative secreted protein	-1.2284	-0.6368	0.5916	0.008194
-1.8781	-1.5276	0.3505	0.020377	SCO6611	hypothetical protein SC1F2.08c	-1.7104	-1.1197	0.5907	0.008159
3.6733	3.3943	-0.279	0.116197	SCO3571	transcriptional regulator	1.6695	2.2591	0.5896	0.006075
-0.6996	-0.9041	-0.2045	0.334068	SCO3605	hypothetical protein	-1.601	-1.0115	0.5895	0.001529
-0.6848	1.9808	2.6656	0	SCO3867	putative ferredoxin	0.5808	1.1692	0.5884	0.140434
-0.0905	1.2293	1.3198	0	SCO1154	hypothetical protein	0.0058	0.5941	0.5883	0.00587
-1.2047	-1.2671	-0.0624	0.794208	SCO2711	putative glycosyl transferase	-1.0281	-0.4402	0.5879	0.103479
0.0044	0.0956	0.0911	0.715853	SCO5858	putative integral membrane protein	-0.2215	0.3663	0.5878	0.000162
0.2986	-0.5193	-0.818	0.000376	SCO4112	hypothetical protein SCD17A.04	0.0613	0.6489	0.5876	0.089212
-1.0019	-0.8645	0.1374	0.691746	SCO7628	hypothetical protein	-1.0953	-0.508	0.5873	0.000104
-0.5439	-1.6523	-1.1084	2.3e-05	SCO2416	putative secreted protein	-1.6042	-1.017	0.5872	0.061133
-0.3043	-0.2745	0.0297	0.899929	SCO4558	acetyltransferase	-0.5989	-0.0121	0.5868	0.002498
-1.3031	-1.7213	-0.4181	0.016105	SCO7525	putative oxidoreductase	-1.1315	-0.5453	0.5862	0.020133
-0.7458	-1.6925	-0.9467	4e-06	SCO3463	putative phosphorylase	-1.531	-0.9459	0.5851	0.015678
1.0915	1.1789	0.0874	0.700678	SCO0978	aspartate alpha-decarboxylase	-0.1587	0.4247	0.5834	0.001228
-0.2625	-0.3704	-0.1078	0.628036	SCO1913	putative small membrane protein	0.0978	0.6807	0.5829	0.105117
-1.1103	-1.5251	-0.4148	0.007352	SCO0706	putative lipoprotein.	-1.5763	-0.9939	0.5824	0.004924
-1.1215	0.1586	1.28	0.000214	SCO0160	possible DNA-binding protein	-0.9182	-0.3359	0.5823	0.116154
1.4085	1.9681	0.5596	0.013393	SCO3659	hypothetical protein	0.4204	1.0027	0.5823	0.000636
2.2857	1.9767	-0.3089	0.044932	SCO2677	putative ABC transpoter ATP-binding protein	0.7455	1.3268	0.5813	0.043576
-1.4027	-2.0267	-0.6239	0.001511	SCO6315	undefined_product	-2.2364	-1.6554	0.581	0.033951
1.2156	0.518	-0.6976	9e-06	SCO1779	hypothetical protein	-0.3459	0.235	0.5809	0.000789
-0.2349	0.3976	0.6325	0.003842	SCO0414	putative RNA polymerase sigma factor	-0.997	-0.4163	0.5807	0.016954
-0.4994	-0.3072	0.1921	0.37673	SCO3785	putative integral membrane protein	-0.0874	0.4932	0.5806	0.149224
0.4898	1.6502	1.1604	0	SCO7324	putative regulator of sigma-B activity, RsbR	0.4458	1.0261	0.5803	0.000587
-0.2778	1.4783	1.7561	6e-06	SCO1893	putative lyase	-0.8955	-0.3157	0.5798	0.012633
0.5424	1.157	0.6146	0.00226	SCO1728	GntR family transcriptional regulator	-0.1279	0.4513	0.5792	0.000116
0.5414	1.3983	0.8569	1.2e-05	SCO4961	MarR family transcriptional regulator	-0.0586	0.5205	0.5791	0.023829
3.7222	2.7404	-0.9818	1e-06	SCO5113	BldKB	0.8588	1.4372	0.5784	0.00988
-1.4053	-2.7035	-1.2983	1e-06	SCO0808	putative secreted solute-binding lipoprotein.	-2.7881	-2.2097	0.5784	0.012356
-0.6862	-0.5062	0.18	0.388068	SCO0573	conserved hypothetical protein	-0.6855	-0.1074	0.5781	0.019926
-0.0491	2.8035	2.8526	0	SCO6750	isopentenyl-diphosphate delta-isomerase	0.5565	1.1337	0.5772	0.00244
-1.1661	0.0028	1.1688	4.3e-05	SCO0349	possible oxidoreductase (putative secreted protein)	-1.6216	-1.0446	0.577	0.003474
-0.44	-1.1106	-0.6705	0.000121	SCO0541	putative alpha-galactosidase	-1.2977	-0.721	0.5767	0.018926
0.7478	1.6715	0.9238	5e-06	SCO2663	putative secreted protein	1.0864	1.6624	0.576	0.001954
0.4272	-0.3943	-0.8215	3.6e-05	SCO6987	putative membrane protein	0.0685	0.6445	0.576	0.046754
0.1587	0.112	-0.0467	0.858235	SCO6153	putative regulatory protein	0.0327	0.6082	0.5755	0.006808
-1.6976	-2.4033	-0.7058	0.027417	SCO6853	hypothetical protein SC7F9.05	-1.2191	-0.644	0.5751	0.330053
-1.2131	-0.6152	0.598	0.028715	SCO5279	hypothetical protein SCCB12.03	-0.7704	-0.1959	0.5745	0.0246
-0.1757	0.3316	0.5074	0.009776	SCO1399	ATP/GTP-binding protein	-0.7987	-0.2252	0.5735	0.003648
-1.6477	-1.7676	-0.1199	0.610617	SCO6378	putative membrane protein	-3.9162	-3.3436	0.5726	0.061389
0.7091	1.882	1.173	2.2e-05	SCO4309	hypothetical protein SCD95A.42	-0.1603	0.4119	0.5722	0.006787
-0.9507	-1.8509	-0.9002	1.5e-05	SCO6617	hypothetical protein	-1.7915	-1.2203	0.5712	0.00664
-0.8668	-0.7738	0.093	0.680648	SCO7050	putative D-alanyl-D-alanine carboxypeptidase	-0.7681	-0.1969	0.5712	0.034378
-1.0665	-0.8594	0.2071	0.364309	SCO2410	putative integral membrane protein	-1.2747	-0.7044	0.5703	0.079398
0.7423	0.3491	-0.3932	0.008462	SCO1596	putative two-component sensor	-0.0067	0.5634	0.5701	0.010698
-1.2766	-1.7042	-0.4276	0.035819	SCO2431	alpha-L-arabinofuranosidase	-1.4952	-0.9258	0.5694	0.04812
4.8175	3.5547	-1.2628	3e-06	SCO3880	putative 50S ribosomal protein L34	1.617	2.1863	0.5693	0.03587
0.3835	0.3049	-0.0786	0.733392	SCO4589	putative aminopeptidase (putative secreted protein)	-0.3406	0.2286	0.5692	0.014521
-0.2379	-0.1902	0.0478	0.839366	SCO6689	conserved hypothetical protein	-0.0304	0.5381	0.5685	0.022458
-0.2135	-0.6941	-0.4806	0.006789	SCO6419	hypothetical protein	-0.7023	-0.1351	0.5672	0.010558
0.4996	-0.6094	-1.1091	1e-06	SCO5847	transcriptional regulator	-0.033	0.5341	0.5671	0.004958
0.5913	-0.9345	-1.5257	3.4e-05	SCO5833	hypothetical protein	0.1303	0.6966	0.5663	0.045154
-1.1567	-1.3309	-0.1742	0.37985	SCO0666	catalase	-1.0176	-0.4519	0.5657	0.000719
-0.0595	1.4039	1.4634	0	SCO1027	hypothetical protein	-0.2736	0.292	0.5656	0.074831
4.7371	2.9267	-1.8104	0	SCO4734	50S ribosomal protein L13	1.8775	2.4431	0.5656	0.018724
-1.3293	-0.7947	0.5346	0.097305	SCO7524	conserved hypothetical protein	-1.2158	-0.6503	0.5655	0.009009
2.184	1.8963	-0.2876	0.088494	SCO4177	conserved hypothetical protein	1.7451	2.3106	0.5655	0.065504
-1.4334	-1.7021	-0.2686	0.24689	SCO6532	putative nitrate reductase gamma chain NarI	-2.1602	-1.595	0.5652	0.012782
1.6451	1.1085	-0.5366	0.002195	SCO3095	divIC	0.663	1.2277	0.5647	2e-06
-0.2878	-0.7726	-0.4848	0.003041	SCO2119	6-phosphofructokinase	-0.5214	0.0432	0.5646	0.004776
-0.3696	0.595	0.9647	5e-06	SCO5748	sensory histidine kinase	-0.4269	0.1374	0.5643	0.002649
-0.5545	-0.2862	0.2684	0.184538	SCO0523	putative transcriptional regulator	-1.0214	-0.4573	0.5641	0.000526
-3.092	-3.4812	-0.3892	0.050106	SCO3995	partial putative replication initiator protein	-3.893	-3.3291	0.5639	0.012719
-0.675	-0.1691	0.5059	0.13212	SCO2712	putative membrane protein	-0.6729	-0.1094	0.5635	0.055435
0.44	0.5756	0.1357	0.524305	SCO1307	hypothetical protein SCBAC36F5.18c	-0.3875	0.1759	0.5634	0.00185
-0.6269	-1.6331	-1.0063	0	SCO4523	putative integral membrane protein	-1.8797	-1.3163	0.5634	0.013706
-1.5266	-0.8955	0.6312	0.009324	SCO6788	probable acetyl coA acetyltransferase (thiolase)	-0.9514	-0.3884	0.563	0.00531
0.2038	-0.5054	-0.7092	2.9e-05	SCO0789	conserved hypothetical protein	-0.5505	0.0125	0.563	0.012834
-0.3367	0.1433	0.48	0.080298	SCO3492	hypothetical protein SCE65.28c	-1.5768	-1.0141	0.5627	0.062633
0.3086	1.7636	1.4551	0	SCO4590	hypothetical protein	-0.0493	0.5132	0.5625	0.001066
-0.5716	0.3487	0.9203	0.000367	SCO4794	putative integral membrane protein	-1.7981	-1.2358	0.5623	0.166252
2.7498	3.0692	0.3195	0.061016	SCO4968	putative membrane protein	1.4796	2.0418	0.5622	0.040454
-0.7173	-0.4981	0.2192	0.250756	SCO7553	putative oxidoreductase	-0.4557	0.106	0.5617	0.027656
0.7327	2.0244	1.2917	0.000126	SCO3034	sporulation regulatory protein	0.343	0.9045	0.5615	0.037541
-0.3912	-1.499	-1.1078	3e-06	SCO6579	hypothetical protein SC3F9.14	-1.0639	-0.5027	0.5612	0.019226
0.1624	0.9584	0.796	1.7e-05	SCO1468	putative serine/threonine protein kinase	0.1315	0.6922	0.5607	0.003172
0.0151	0.8566	0.8415	5e-06	SCO1610	putative membrane protein	0.088	0.6467	0.5587	0.007293
-3.6513	-5.0989	-1.4476	4e-05	SCO3993	hypothetical protein	-5.0474	-4.4892	0.5582	0.045392
0.1978	-0.0327	-0.2305	0.277723	SCO4810	conserved hypothetical protein SCD63A.21c	-0.2884	0.2676	0.556	0.089853
-1.9098	-2.2367	-0.3269	0.086406	SCO1354	putative secreted protein	-2.5586	-2.0039	0.5547	0.284745
2.0338	2.5191	0.4853	0.000666	SCO4924	putative membrane protein	0.7802	1.3346	0.5544	0.009987
-0.2222	0.5745	0.7967	0.000719	SCO4433	putative integral membrane protein	0.2077	0.7617	0.554	0.015762
1.5792	1.5832	0.004	0.986499	SCO1708	putative membrane protein	0.8283	1.3819	0.5536	0.037467
-0.7917	-0.5361	0.2556	0.220535	SCO3949	possible secreted peptidase	-0.6159	-0.0628	0.5531	0.004811
0.7703	1.2187	0.4484	0.006399	SCO2103	5,10-methylenetetrahydrofolate reductase	0.4705	1.0234	0.5529	0.001792
0.0761	0.3477	0.2716	0.11613	SCO0720	possible integral membrane protein	-0.1746	0.3781	0.5527	0.003838
-0.2738	0.5099	0.7837	4e-06	SCO5508	oxidoreductase	-0.2349	0.3174	0.5523	0.000742
-1.3405	-1.8941	-0.5535	0.003216	SCO1332	conserved hypothetical protein	-1.5496	-0.9978	0.5518	0.00293
-0.1253	0.0788	0.2041	0.283308	SCO5434	putative two-component response regulator	0.1051	0.6568	0.5517	0.020242
-1.6894	-1.5311	0.1582	0.446451	SCO7132	conserved hypothetical protein	-2.1897	-1.6381	0.5516	0.014962
1.5288	0.1138	-1.4149	0	SCO3879	dnaA replication initiation protein	-0.6695	-0.1179	0.5516	0.017449
-0.1548	0.1847	0.3395	0.104938	SCO2644	putative lysR-family transcriptional regulator	-0.4802	0.0708	0.551	0.054821
-0.4015	-0.2248	0.1767	0.450725	SCO3969	putative ATP/GTP-binding protein	-0.9423	-0.3918	0.5505	0.043495
0.538	0.7204	0.1824	0.313553	SCO2696	2-hydroxyacid dehydrogenase	-0.6843	-0.1344	0.5499	0.008159
-1.0966	-0.9331	0.1635	0.445914	SCO3442	hypothetical protein	-1.5806	-1.0307	0.5499	0.000862
-0.8751	-0.1448	0.7304	0.00012	SCO5986	oxidoreductase	-0.7935	-0.244	0.5495	0.017731
-0.5521	-0.6666	-0.1145	0.626944	SCO2029	putative secreted protein	-0.3148	0.2347	0.5495	0.053468
1.2297	0.1233	-1.1065	0	SCO3824	putative ABC-transporter ATP-binding component	0.3005	0.8499	0.5494	0.004908
1.2421	2.9486	1.7065	4.3e-05	SCO1088	putative oxidoreductase	0.9295	1.4786	0.5491	0.009
-1.0697	-1.0534	0.0163	0.946906	SCO4864	putative ECF sigma factor	-1.7905	-1.2414	0.5491	0.026127
1.7524	0.4533	-1.2991	0	SCO4601	putative dehydrogenase	0.186	0.7347	0.5487	0.004958
-1.2026	-1.7081	-0.5055	0.002729	SCO0446	hypothetical protein SCF51A.24c	-1.657	-1.1088	0.5482	0.02639
-1.3457	-1.5449	-0.1992	0.291186	SCO7290	putative dehydrogenase	-1.9633	-1.4153	0.548	0.003268
-0.5423	1.237	1.7792	0	SCO6091	hypothetical protein	-0.1104	0.4374	0.5478	0.010081
-2.3171	-2.3287	-0.0115	0.967891	SCO3588	hypothetical protein	-2.3646	-1.8168	0.5478	0.008535
-1.3573	-1.8636	-0.5063	0.004941	SCO5911	oligopeptide binding protein	-1.8903	-1.3428	0.5475	0.000568
0.6226	0.196	-0.4266	0.012963	SCO5422	hypothetical hydrophilic protein	-0.2471	0.3	0.5471	0.001618
1.7198	3.175	1.4552	6e-06	SCO4402	hypothetical protein	0.4381	0.9849	0.5468	0.012154
-0.4333	-1.4436	-1.0103	2.1e-05	SCO7020	secreted alpha-amylase.	-0.9283	-0.3837	0.5446	0.062089
-0.6974	-0.8419	-0.1445	0.475769	SCO0828	secreted alkaline phosphatase	-1.3611	-0.8171	0.544	0.000541
2.2165	0.6966	-1.52	0	SCO1516	preprotein translocase subunit SecD	0.4924	1.0363	0.5439	0.000924
0.0309	0.2334	0.2025	0.454283	SCO3110	putative ABC transport system integral membrane protein	-0.0385	0.5052	0.5437	0.016091
-1.3948	-1.6476	-0.2527	0.256885	SCO3456	putative secreted protein	-1.7647	-1.2214	0.5433	0.008206
3.1993	5.6096	2.4103	0	SCO2038	hypothetical protein	1.9872	2.53	0.5428	0.18382
-0.7893	-0.9961	-0.2068	0.535594	SCO1742	putative ABC-transporter ATP-binding protein	-1.1084	-0.5662	0.5422	0.00964
-0.9009	-1.0733	-0.1723	0.509541	SCO0124	hypothetical protein	-0.4969	0.0446	0.5415	0.043777
-0.1091	1.1164	1.2255	2e-06	SCO6174	hypothetical protein	0.325	0.866	0.541	0.00044
-0.2511	0.4722	0.7233	0.000247	SCO1036	putative phosphotriesterase-family protein	0.0761	0.617	0.5409	0.005843
2.3054	1.6882	-0.6172	0.010074	SCO2594	Hypothetical protein	1.392	1.9327	0.5407	0.00949
0.4213	0.9764	0.5551	0.000991	SCO1513	GTP pyrophosphokinase	0.164	0.7047	0.5407	0.005441
-0.2854	-0.9913	-0.706	0.000754	SCO4933	hypothetical protein	-1.4538	-0.9136	0.5402	0.014978
1.3365	1.4933	0.1568	0.514481	SCO4027	putative anti sigma factor antagonist	0.6243	1.1643	0.54	0.040692
0.4737	0.0672	-0.4065	0.009687	SCO1093	putative hydroxylase	0.0451	0.5832	0.5381	0.012358
-2.1063	-2.1454	-0.0391	0.870872	SCO6241	hypothetical protein SCAH10.06	-2.4418	-1.9038	0.538	0.095234
4.1722	4.9703	0.7981	9e-06	SCO3083	putative integral membrane protein	3.0147	3.5525	0.5378	0.012169
-0.3709	-0.5842	-0.2133	0.246776	SCO4119	putative NADH dehydrogenase	-0.5381	-0.0004	0.5377	0.004612
-1.8546	-1.8461	0.0085	0.971486	SCO7381	hypothetical protein SC10G8.08.	-1.9057	-1.3681	0.5376	0.159073
-1.6965	-1.2803	0.4162	0.154661	SCO6634	hypothetical protein SC4G2.08	-2.2012	-1.6638	0.5374	0.028674
0.5295	-0.4904	-1.02	2.3e-05	SCO4603	NADH dehydrogenase subunit NuoI2	-0.841	-0.3042	0.5368	0.02053
0.1111	-0.2249	-0.336	0.060768	SCO2706	putative transferase	0.0464	0.5828	0.5364	9.2e-05
-0.16	0.4505	0.6105	0.00925	SCO6354	putative two-component regulator	-1.9126	-1.3772	0.5354	0.005101
1.0048	0.2813	-0.7235	0.000352	SCO4546	putative lipoprotein	-0.7746	-0.2392	0.5354	0.117279
-0.2332	0.0107	0.2439	0.182075	SCO7266	3-oxoacyl-[acyl-carrier protein] reductase	-0.5618	-0.0271	0.5347	0.003268
1.6593	-1.1289	-2.7882	0	SCO0286	putative secreted peptidoglycan binding protein	-1.1898	-0.6551	0.5347	0.002891
3.9359	2.9892	-0.9467	0.002847	SCO4635	50S ribosomal protein L33	1.8564	2.3911	0.5347	0.124188
-0.0419	1.2594	1.3013	0	SCO5046	hypothetical protein	0.7151	1.2492	0.5341	0.006167
0.3131	0.1565	-0.1566	0.438079	SCO2528	2-ispoprylmalate synthase	-0.3043	0.2292	0.5335	0.005217
-1.2195	-0.8248	0.3947	0.00984	SCO5654	ABC transporter ATP-binding protein	-0.4985	0.0348	0.5333	0.0021
-0.1966	1.3682	1.5648	0	SCO2218	putative lipoprotein	0.314	0.8458	0.5318	0.126224
-0.1561	2.0532	2.2093	0	SCO2011	Branched chain amino acid transport ATP-binding protein. The Mj1267/LivG ABC transporter subfamily is involved in the transport of the hydrophobic amino acids	-0.2117	0.3195	0.5312	0.007244
1.0963	0.3565	-0.7398	0.004883	SCO2357	hypothetical protein	0.4614	0.9919	0.5305	0.026627
-0.8084	-0.0462	0.7622	0.000102	SCO5251	acetyltransferase	-1.63	-1.1003	0.5297	0.052928
-0.9696	1.173	2.1426	1e-06	SCO0224	conserved hypothetical protein	-2.1636	-1.6344	0.5292	0.090457
-0.6894	-1.6042	-0.9147	0.002544	SCO0657	putative gas vesicle synthesis protein.	0.1702	0.6992	0.529	0.325616
-0.6263	-1.0361	-0.4098	0.014581	SCO1444	chitinase	-1.3101	-0.7812	0.5289	0.000483
-0.7517	0.114	0.8657	7e-06	SCO6550	oxidoreductase	-0.5907	-0.0619	0.5288	0.012164
-1.2568	-1.2621	-0.0053	0.983248	SCO6352	hypothetical protein SC3A7.20c	-0.8644	-0.3356	0.5288	0.203728
-0.763	-1.068	-0.305	0.209138	SCO0899	putative hydrolase.	-1.2037	-0.6749	0.5288	0.029764
1.3022	-0.1416	-1.4438	4e-05	SCO2249	hypothetical protein SC1G2.11.	0.404	0.9323	0.5283	0.047932
-2.5023	-2.6253	-0.123	0.601912	SCO3257	plasmid transfer protein	-2.8843	-2.3566	0.5277	0.023295
0.2645	2.0993	1.8348	0	SCO0885	thioredoxin	-0.1355	0.3922	0.5277	0.002695
1.1405	-0.1577	-1.2982	0	SCO3024	transport protein	-0.2382	0.2891	0.5273	0.002514
-0.8655	-0.8045	0.0609	0.793284	SCO2016	monooxygenase	-0.8216	-0.2951	0.5265	0.009097
-2.3539	-1.4716	0.8823	0.000346	SCO2659	putative sugar transport system permease protein	-2.9962	-2.47	0.5262	0.029324
-0.8554	-0.1496	0.7058	0.000543	SCO4274	putative secreted protein	-1.9058	-1.3807	0.5251	0.011434
0.7982	-0.3028	-1.101	1e-06	SCO3674	putative sensor kinase	-0.0565	0.4683	0.5248	0.0077
0.6803	-0.245	-0.9253	2e-06	SCO4656	putative integral membrane protein	-0.5647	-0.0399	0.5248	0.008802
0.0844	-0.315	-0.3994	0.037322	SCO4334	putative integral membrane protein	-1.5097	-0.9852	0.5245	0.000346
-1.3011	2.3245	3.6256	0	SCO5888	3-oxoacyl-[acyl-carrier-protein] synthase	-0.7877	-0.2638	0.5239	0.031442
-1.0877	-0.1867	0.901	0.000341	SCO1723	putative RNA polymerase sigma factor	-0.7219	-0.198	0.5239	0.043017
-0.1044	-0.3171	-0.2128	0.205358	SCO6043	putative secreted protease	-0.3427	0.1812	0.5239	0.004667
-0.9151	-1.0823	-0.1672	0.427147	SCO7406	putative secreted protein.	-0.9598	-0.4361	0.5237	0.025294
-1.1303	-0.9301	0.2003	0.382541	SCO4845	putative integral membrane protein	-1.0079	-0.4845	0.5234	0.143888
0.2967	1.4043	1.1076	1e-06	SCO3412	conserved hypothetical protein	-0.4345	0.0886	0.5231	0.012263
0.1682	1.7123	1.5441	3e-06	SCO3713	hypothetical protein	0.4812	1.0043	0.5231	0.038659
-0.5469	0.6434	1.1902	0.000127	SCO6764	squalene-hopene cyclase	-0.0436	0.4792	0.5228	0.001486
-0.4565	-0.2171	0.2394	0.259876	SCO6248	allantoicase	-0.305	0.2166	0.5216	0.009309
-2.0168	-2.0654	-0.0486	0.840115	SCO5633	traSA:integrase fusion protein	-2.5133	-1.992	0.5213	0.003172
1.3908	3.4367	2.0459	0	SCO1643	20S proteasome alpha-subunit	1.4216	1.9427	0.5211	0.000694
-2.0654	-1.7728	0.2926	0.151167	SCO5467	putative muramoyl-pentapeptide carboxypeptidase	-2.6557	-2.1353	0.5204	0.002778
0.2807	-1.0843	-1.3649	2e-06	SCO2678	conserved hypothetical protein SC6D10.21	-2.2103	-1.6906	0.5197	0.067254
-0.0725	0.6355	0.7081	0.007837	SCO6823	putative ArsR-family transcriptional regulator.	-0.7026	-0.1837	0.5189	0.070779
-3.5493	-3.1127	0.4366	0.093865	SCO3254	SpdC protein	-3.9452	-3.4269	0.5183	0.199403
-0.0973	-1.0409	-0.9436	3.9e-05	SCO1299	transcriptional regulator	-0.9815	-0.465	0.5165	0.000128
-0.8855	-0.5063	0.3791	0.069268	SCO1612	putative aldehyde dehydrogenase	-0.7255	-0.2091	0.5164	0.034077
1.7155	-0.401	-2.1165	0	SCO3146	putative secreted protein	-0.637	-0.1207	0.5163	0.069773
-0.4333	2.7233	3.1566	0	SCO6200	hypothetical protein SC2G5.21c	0.2504	0.7662	0.5158	0.058628
-0.2347	0.4955	0.7302	1.3e-05	SCO6541	hypothetical protein	0.0827	0.598	0.5153	0.000693
-0.6442	0.32	0.9641	1.6e-05	SCO6622	ATP/GTP binding protein	-0.4922	0.0227	0.5149	0.012433
-1.0528	-0.6436	0.4092	0.026848	SCO7244	probable long-chain-fatty-acid-CoA ligase.	-0.4537	0.0609	0.5146	0.009254
0.2099	1.3031	1.0932	4e-06	SCO6168	hypothetical protein	0.2092	0.7235	0.5143	0.002533
-2.3598	-2.8398	-0.48	0.031792	SCO6603	putative transmembrane sugar transport protein	-2.8043	-2.2905	0.5138	0.089212
-0.5749	-1.8551	-1.2802	0	SCO4695	hypothetical protein SCD31.20	-1.7639	-1.2506	0.5133	0.06305
-1.2484	-1.0364	0.2121	0.282365	SCO6573	putative secreted protein	-0.5276	-0.0143	0.5133	0.09185
0.6846	0.3603	-0.3242	0.060641	SCO5197	conserved hypothetical protein	-0.6336	-0.1204	0.5132	0.064466
-1.5133	-1.1086	0.4047	0.082291	SCO5994	putative integral membrane cytochrome biogenesis protein	-1.5218	-1.0087	0.5131	0.132501
-1.1075	-1.6458	-0.5382	0.003504	SCO6425	hypothetical protein	-2.0513	-1.5382	0.5131	0.002251
0.4482	0.3428	-0.1054	0.677621	SCO3201	putative tetR-family transcriptional regulator	-0.4884	0.0246	0.513	0.010061
-0.908	-1.2397	-0.3317	0.198226	SCO1126	conserved hypothetical protein	-1.1404	-0.6277	0.5127	0.050373
-1.1196	-0.7805	0.3391	0.12352	SCO0352	solute-binding protein ABC type	-2.1749	-1.6624	0.5125	0.000753
0.7523	-1.2354	-1.9878	0	SCO0062	putative LacI family transcriptional regulator	-1.9047	-1.3924	0.5123	0.15322
-0.5359	0.0433	0.5792	0.000713	SCO5757	hypothetical protein SC7C7.12	-0.2908	0.2209	0.5117	0.028698
0.0446	0.8863	0.8417	7e-06	SCO3763	conserved hypothetical protein	-0.4607	0.0502	0.5109	0.003035
-0.5854	-0.5564	0.029	0.912148	SCO6465	hypothetical protein	-1.2458	-0.7355	0.5103	0.047739
-1.4324	-1.3544	0.078	0.73636	SCO7550	putative secreted glycerophosphodiester phosphodiesterase	-1.7684	-1.2587	0.5097	0.03262
2.1582	1.5712	-0.587	0.004902	SCO2593	hypothetical protein	1.1767	1.686	0.5093	0.000291
-1.6752	-1.9183	-0.2431	0.128339	SCO6734	putative L-asparagine permease	-2.1686	-1.6595	0.5091	0.009947
-1.1909	-1.0559	0.135	0.596033	SCO6913	hypothetical protein SC1B2.19	-1.1875	-0.6787	0.5088	0.085403
-1.6216	-1.6712	-0.0496	0.853151	SCO3121	hypothetical protein (doubtful CDS)	-3.631	-3.1222	0.5088	0.027041
0.5134	1.0541	0.5407	0.002899	SCO4126	putative membrane protein	0.3229	0.8313	0.5084	0.061439
2.7335	3.6239	0.8905	0.000252	SCO1512	hypothetical protein SCL2.02	0.8873	1.3955	0.5082	0.106448
-0.4225	-0.5591	-0.1366	0.542092	SCO6604	putative beta-glucosidase	-0.285	0.2232	0.5082	0.02411
-0.6276	-1.2968	-0.6692	0.000206	SCO2397	putative oxidoreductase	-0.7401	-0.2321	0.508	0.052928
-3.7678	-4.3006	-0.5328	0.055802	SCO3935	hypothetical protein SCD78.02	-4.7094	-4.2016	0.5078	0.471441
-2.4987	-3.1662	-0.6675	0.00228	SCO0979	hypothetical protein	-3.7353	-3.2278	0.5075	0.052359
-0.0169	0.5022	0.5191	0.00394	SCO4817	putative serine/threonine protein kinase	0.1214	0.6287	0.5073	0.035775
-0.6176	-0.5841	0.0335	0.893497	SCO1901	putative zinc-binding dehydrogenase	-0.5497	-0.0424	0.5073	0.005525
-0.1403	1.4426	1.5829	0	SCO1071	putative two component system sensor kinase	-0.4608	0.0458	0.5066	0.002638
-2.7884	-3.1957	-0.4073	0.057624	SCO3985	conserved hypothetical protein	-3.559	-3.053	0.506	0.353067
-0.0834	1.4968	1.5802	0	SCO6960	hypothetical protein	0.1309	0.6368	0.5059	0.016142
-0.6059	-0.9293	-0.3234	0.051702	SCO5516	major facilitator-family MDR pump of multidrug efflux system	-0.7026	-0.1968	0.5058	0.021097
0.5489	2.3162	1.7673	0	SCO4390	conserved hypothetical protein SCD10.22	0.5569	1.0626	0.5057	0.004293
0.6774	1.6628	0.9854	0	SCO6767	4-hydroxy-3-methylbut-2-en-1-yl diphosphate synthase	0.3764	0.8814	0.505	0.00321
1.1281	0.9216	-0.2064	0.254709	SCO2837	possible secreted protein	0.19	0.6949	0.5049	0.006232
1.0987	2.2972	1.1985	0	SCO0203	two-component sensor; histidine kinase	0.3023	0.8071	0.5048	0.005402
1.3865	1.0913	-0.2952	0.044406	SCO3808	hypothetical protein	0.6578	1.1626	0.5048	0.002594
-0.429	-0.4714	-0.0424	0.862294	SCO1209	putative acyl-CoA dehydrogenase	-1.2056	-0.7012	0.5044	0.000146
-1.6846	-3.114	-1.4294	3e-06	SCO5020	conserved hypothetical protein	-3.4391	-2.9349	0.5042	0.095672
-0.8486	-0.8439	0.0047	0.984697	SCO5433	putative AfsR-like regulator	-0.9369	-0.4329	0.504	0.012627
-0.1723	1.3835	1.5558	0	SCO4996	putative RNA polymerase ECF sigma factor	-0.2149	0.2888	0.5037	0.003155
-0.6197	-0.0592	0.5604	0.027735	SCO6514	hypothetical protein SC1E6.23	-0.0756	0.4281	0.5037	0.151665
0.3663	0.5572	0.191	0.294852	SCO2803	hypothetical protein	0.0451	0.5485	0.5034	0.02118
-2.802	-3.2478	-0.4458	0.019455	SCO0090	putative transposase	-4.0036	-3.5006	0.503	0.009538
2.3426	2.8681	0.5255	0.000509	SCO2617	ATP dependent Clp Protease ATP binding subunit	1.6611	2.1633	0.5022	0.005557
-1.1671	-1.4588	-0.2917	0.141104	SCO1900	putative integral membrane sugar transport protein	-1.1111	-0.6092	0.5019	0.038438
2.0452	2.6366	0.5913	0.001061	SCO5650	hypothetical protein	1.1063	1.6079	0.5016	0.036646
-0.9215	0.7463	1.6679	0	SCO5431	putative secreted nucleosidase	-0.3734	0.1279	0.5013	0.024142
-1.0362	-0.0041	1.0321	0	SCO6721	putative integral membrane protein	-0.8079	-0.3066	0.5013	0.015436
-0.4626	-0.6317	-0.1691	0.376496	SCO4841	putative short-chain dehydrogenase	-0.7566	-0.2554	0.5012	0.001002
0.2379	-0.2313	-0.4691	0.001331	SCO2393	putative aldose 1-epimerase	-0.3348	0.1659	0.5007	0.00391
-1.3624	-0.9368	0.4256	0.021505	SCO1983	conserved hypothetical protein	-1.6197	-1.1197	0.5	0.116058
-1.8226	-1.7122	0.1104	0.629965	SCO5989	putative integral membrane protein	-1.5985	-1.0994	0.4991	0.027831
-2.1126	-1.7277	0.3849	0.117589	SCO6601	putative secreted sugar binding protein	-2.0833	-1.5844	0.4989	0.102903
-2.4696	-1.8463	0.6233	0.016213	SCO6814	putative ABC transport protein ATP-binding component.	-2.8435	-2.3449	0.4986	0.083681
0.0972	0.9316	0.8344	2e-06	SCO6150	putative ADA-like regulatory protein	0.3218	0.8188	0.497	0.002549
-1.6186	-1.4	0.2186	0.204253	SCO7035	succinate-semialdehyde dehydrogenase	-1.465	-0.9682	0.4968	0.011455
-2.2975	0.5415	2.839	0	SCO6944	hypothetical protein	-2.5401	-2.0433	0.4968	0.001626
-3.076	0.0859	3.1619	0	SCO3222	putative secreted Ca2+ dependent phospholipase	-1.5356	-1.0389	0.4967	0.072338
1.2205	1.0205	-0.2	0.333811	SCO1122	lysR-family transcriptional regulator	0.2099	0.7059	0.496	0.00188
2.3197	2.2924	-0.0272	0.94052	SCO5128	hypothetical protein	0.8701	1.3658	0.4957	0.001531
2.3135	5.8403	3.5268	0	SCO1699	putative transcriptional regulator	1.9886	2.4842	0.4956	0.336242
2.0351	1.7363	-0.2988	0.088839	SCO4278	conserved hypothetical protein SCD95A.11	0.6812	1.1768	0.4956	0.061569
2.7461	1.9578	-0.7883	7.4e-05	SCO1517	Secreted protein	0.8077	1.3031	0.4954	0.004805
-0.0265	1.0639	1.0905	1.7e-05	SCO3010	hypothetical protein SCE33.12c	-0.0291	0.4661	0.4952	0.009763
0.9758	2.8248	1.849	0	SCO1115	conserved hypothetical protein	1.1951	1.6901	0.495	0.001499
0.5641	1.5592	0.9951	1.1e-05	SCO0462	oxidoreductase	-0.0246	0.4697	0.4943	0.000527
-0.4895	2.0709	2.5604	0	SCO1801	two component response regulator	-0.489	0.005	0.494	0.000679
-1.9941	-1.1466	0.8475	0.007791	SCO6783	hypothetical protein	-2.0215	-1.5283	0.4932	0.001163
0.8693	0.2868	-0.5825	0.000298	SCO1989	aminopeptidase	0.2325	0.7239	0.4914	6.2e-05
2.0163	0.7632	-1.2531	0	SCO2949	murA; UDP-N-acetylglucosamine 1-carboxyvinyltransferase	-0.2948	0.196	0.4908	0.015678
-0.2437	-0.1324	0.1112	0.614347	SCO0953	putative lacI-family transcriptional regulator	-0.7048	-0.2144	0.4904	0.000791
-0.2105	0.8703	1.0808	1.1e-05	SCO7254	putative myo-inositol dehydrogenase	0.1857	0.676	0.4903	0.024388
-0.3688	-0.2198	0.1489	0.466948	SCO0316	putative DNA-binding protein	-0.3194	0.1697	0.4891	0.044279
-1.3022	-1.3565	-0.0543	0.815957	SCO0950	putative transport system permease protein	-1.2542	-0.7652	0.489	0.241468
0.1375	0.0174	-0.1201	0.588038	SCO3624	hypothetical protein	-0.1969	0.292	0.4889	0.000287
5.322	3.322	-2	0	SCO4702	50S ribosomal protein L3	2.5952	3.084	0.4888	0.031837
-0.2647	-0.6953	-0.4307	0.011963	SCO6977	hypothetical protein SC8F11.03c.	-0.5554	-0.0668	0.4886	0.000353
1.5625	0.6406	-0.9219	1e-06	SCO2571	leucyl-tRNA synthetase.	0.3589	0.847	0.4881	0.005044
-1.6346	-2.4005	-0.7659	0.003212	SCO2741	putative secreted protein.	-2.7257	-2.238	0.4877	0.065985
-0.0035	2.0409	2.0444	0	SCO6245	hypothetical protein	0.4516	0.9391	0.4875	0.010131
-0.8528	0.2645	1.1174	1e-06	SCO7007	putative integral membrane protein.	-0.4162	0.0712	0.4874	0.070827
-2.0117	-1.6157	0.396	0.09112	SCO6822	putative integral membrane efflux protein.	-2.3405	-1.8537	0.4868	0.074195
-1.0035	-1.3352	-0.3318	0.0424	SCO7503	putative extracellular solute-binding protein	-1.5501	-1.0637	0.4864	0.003716
-0.1268	1.1173	1.2441	0	SCO3834	3-hydroxy-acyl-CoA dehydrogenase	-0.464	0.0222	0.4862	0.004021
-0.1336	0.9625	1.0961	0	SCO7296	hypothetical protein SC5F8.06c.	0.1796	0.6658	0.4862	0.00091
-0.2634	-0.4937	-0.2303	0.297876	SCO0579	putative ribose 5-phosphate isomerase	-0.1905	0.2952	0.4857	0.189623
-0.7528	-1.6971	-0.9444	3.9e-05	SCO0353	putative binding protein dependent transport protein	-1.6133	-1.128	0.4853	0.049217
-0.7156	-0.6638	0.0518	0.840592	SCO6738	carboxypeptidase	-0.7987	-0.3134	0.4853	0.011607
-0.2418	-0.8256	-0.5838	0.000551	SCO6596	putative secreted protein	-0.6549	-0.1704	0.4845	0.074515
-0.081	0.1749	0.2558	0.098029	SCO5364	serine hydroxymethyltransferase	0.0821	0.5659	0.4838	0.019128
-1.3205	-1.0242	0.2963	0.256445	SCO7675	hypothetical protein	-0.8433	-0.3603	0.483	0.006356
-0.0922	-0.0356	0.0566	0.84309	SCO7327	two-component system sensory histidine kinase	-0.4653	0.0176	0.4829	0.012756
-0.0456	-0.7147	-0.6691	0.017489	SCO3591	putative small membrane protein	0.4124	0.8948	0.4824	0.037816
-0.2703	-0.2943	-0.024	0.942634	SCO2046	putative integral membrane efflux protein	-0.7562	-0.2741	0.4821	0.010041
-1.3109	-1.0422	0.2687	0.271942	SCO5653	putative integral membrane protein	-0.8366	-0.3546	0.482	0.02736
-1.276	-1.9329	-0.6569	0.002182	SCO0072	hypothetical protein	-1.7505	-1.2685	0.482	0.016927
-0.9124	0.3228	1.2352	1e-06	SCO5406	hypothetical protein	-0.641	-0.1591	0.4819	0.045843
-2.6606	-3.4415	-0.7808	8e-06	SCO3263	conserved hypothetical protein	-4.5023	-4.0205	0.4818	0.101771
-0.1598	-0.0849	0.0749	0.74557	SCO1303	hypothetical protein SCBAC36F5.14c	-0.2556	0.2257	0.4813	0.015187
-0.4629	-0.5281	-0.0652	0.77813	SCO4946	conserved hypothetical protein	-0.538	-0.0569	0.4811	0.102298
1.8577	3.4284	1.5707	1e-06	SCO2267	heme oxygenase	1.8942	2.3751	0.4809	0.000496
-0.4145	-0.1432	0.2712	0.085819	SCO6598	transcriptional regulator	-0.4472	0.0332	0.4804	0.001591
-1.5562	0.6643	2.2205	0	SCO5896	phosphoenolpyruvate-utilizing enzyme	-1.3536	-0.8736	0.48	0.108898
-0.8158	-0.4375	0.3782	0.031752	SCO0542	hypothetical regulatory protein	-0.6305	-0.1506	0.4799	0.009228
-1.3886	-1.6659	-0.2773	0.222428	SCO5341	SpdA2 protein	-1.5118	-1.0322	0.4796	0.225539
0.3584	0.5149	0.1566	0.470284	SCO5245	conserved hypothetical protein	-0.4267	0.0528	0.4795	0.064743
-0.883	-0.7977	0.0853	0.714502	SCO2222	putative iron-sulfur oxidoreductase (putative secreted protein)	-0.5828	-0.1036	0.4792	0.03545
0.4115	-0.0507	-0.4622	0.010093	SCO4120	conserved hypothetical protein	-0.0102	0.4689	0.4791	0.014287
-0.7253	-0.5154	0.2099	0.308841	SCO7293	hypothetical protein	-0.743	-0.264	0.479	0.026643
0.7602	-0.6355	-1.3957	0	SCO4740	glucosamine--fructose-6-phosphateaminotransferase	-0.7556	-0.2776	0.478	0.007119
0.3125	-1.0084	-1.3208	0	SCO2729	putative acetyltransferase	-0.5566	-0.0786	0.478	0.016801
0.2103	1.7921	1.5818	0	SCO4395	putative hydrolase	0.8031	1.2807	0.4776	0.032055
-2.0205	-1.7492	0.2713	0.284603	SCO6819	3-phosphoshikimate 1-carboxyvinyltransferase.	-2.865	-2.3876	0.4774	0.053819
1.1942	3.889	2.6949	0	SCO1648	AAA ATPase	2.6388	3.1161	0.4773	0.078731
0.7072	1.7103	1.0031	1e-06	SCO3857	putative regulatory protein	0.8367	1.3132	0.4765	0.017859
2.1	1.1152	-0.9848	1e-06	SCO1806	putative ABC transporter ATP-binding protein	-0.0452	0.4311	0.4763	0.003003
-1.0937	-1.1311	-0.0374	0.910842	SCO3687	hypothetical protein	-0.8334	-0.3573	0.4761	0.005512
-1.7011	-1.0663	0.6347	0.004155	SCO2007	hypothetical protein	-1.3654	-0.8898	0.4756	0.07339
3.4451	4.1766	0.7315	8e-06	SCO1489	BldD, transcriptional regulator of developmental genes	2.0002	2.4757	0.4755	0.036227
2.2807	3.0347	0.754	3e-05	SCO3317	putative uroporphyrin-III C-methyltransferase/uroporphyrinogen-III synthase	1.2101	1.6853	0.4752	0.003679
-1.006	-0.8533	0.1527	0.544782	SCO3723	putative regulatory protein	-1.5819	-1.1071	0.4748	0.027389
0.5027	-0.5916	-1.0943	1e-06	SCO3171	putative hydrolase	0.3224	0.7971	0.4747	0.054806
-0.0794	0.8424	0.9219	0.00014	SCO2825	putative amidase	0.1759	0.6506	0.4747	0.005914
0.9896	1.8541	0.8645	1e-06	SCO4190	putative GntR-family transcriptional regulator	1.7419	2.2164	0.4745	0.13376
-1.3921	-0.2279	1.1642	6e-06	SCO5011	putative integral membrane protein	-0.5503	-0.076	0.4743	0.038959
-0.7973	0.0902	0.8875	0.000377	SCO4192	hypothetical protein	-1.3396	-0.8656	0.474	0.00771
0.1553	0.2467	0.0914	0.687251	SCO6413	putative DNA-binding protein	0.0247	0.4984	0.4737	0.005497
-0.9043	-0.5548	0.3495	0.109307	SCO0675	conserved hypothetical protein SCF91.35.	-1.0615	-0.5881	0.4734	0.00124
-0.6099	-0.634	-0.0241	0.92045	SCO1962	ionic transporter	-0.9242	-0.4515	0.4727	0.043017
-0.1568	-0.4076	-0.2508	0.141923	SCO0431	putative secreted protein	-0.0759	0.3966	0.4725	0.007811
-0.8467	-0.9011	-0.0544	0.821187	SCO6549	hypothetical protein SC5C7.34	-0.42	0.0525	0.4725	0.085539
0.3788	2.6733	2.2945	0	SCO1803	putative oxidoreductase	0.0418	0.5135	0.4717	0.012738
-1.511	-2.0492	-0.5382	0.002205	SCO7777	hydrolase	-2.0082	-1.5367	0.4715	0.012063
-0.4914	0.7538	1.2452	3.7e-05	SCO4997	hypothetical protein	-0.8586	-0.3883	0.4703	0.021523
-1.6508	-1.8165	-0.1657	0.378677	SCO1004	hypothetical protein 2SCG2.17c	-2.1871	-1.7175	0.4696	0.055026
0.1587	-0.5356	-0.6943	0.000683	SCO5672	hypothetical protein	-1.1827	-0.7134	0.4693	0.066951
-0.0523	2.4113	2.4635	1e-06	SCO2518	putative two-component sensor kinase	-0.037	0.4322	0.4692	0.019406
-0.0049	-0.0959	-0.091	0.687867	SCO2661	putative sugar hydrolase	-0.471	-0.0018	0.4692	0.010756
-0.9259	-1.7077	-0.7818	0.002047	SCO0042	hypothetical protein	-0.9191	-0.4502	0.4689	0.174027
-0.6611	-0.906	-0.245	0.172603	SCO7280	putative ATP-dependent Clp protease proteolytic subunit 2	-0.7687	-0.3001	0.4686	0.071424
0.8618	2.0308	1.169	1e-06	SCO5586	signal recognition particle protein	0.4931	0.9614	0.4683	0.007479
-1.0398	-0.8377	0.202	0.261829	SCO7515	hypothetical protein SCBAC25F8.07	-0.5452	-0.0776	0.4676	0.021122
-0.47	0.5842	1.0542	7e-06	SCO7702	putative GntR-family transcriptional regulator	-0.1731	0.2943	0.4674	0.008466
-0.9838	0.156	1.1398	0	SCO6741	putative oxidoreductase	-0.3357	0.1315	0.4672	0.020003
2.5796	3.0762	0.4965	0.00332	SCO0640	predicted transcriptional regulator	0.3476	0.8148	0.4672	0.030967
-1.3036	-2.5108	-1.2072	9e-06	SCO5335	hypothetical protein SCBAC5H2.04	-2.7758	-2.3089	0.4669	0.06639
-0.3047	0.243	0.5476	0.005016	SCO7206	putative membrane protein.	0.1353	0.602	0.4667	0.001578
0.2311	0.915	0.6839	0.0003	SCO5853	conserved hypothetical protein SC9B10.20c	0.0771	0.5436	0.4665	0.050283
-1.0476	-0.9056	0.142	0.492267	SCO0464	putative integral membrane protein	-0.9786	-0.5126	0.466	0.063611
0.2279	-0.5116	-0.7395	3e-05	SCO0822	putative DNA-binding protein	0.0733	0.5391	0.4658	0.021607
0.1884	0.4081	0.2197	0.192063	SCO1016	putative secreted protein	0.0664	0.532	0.4656	0.001814
0.9372	-0.8647	-1.8019	0	SCO3039	putative nucleotide phosphorylase	-0.5551	-0.0897	0.4654	0.005721
-2.1723	-2.613	-0.4407	0.004748	SCO1539	putative lipoprotein	-2.9438	-2.4789	0.4649	0.038477
0.2867	-0.5308	-0.8175	4.7e-05	SCO6964	conservedhypothetical protein	-0.1807	0.2842	0.4649	0.0175
0.645	-0.1765	-0.8215	1.1e-05	SCO1060	putative transcriptional repressor	0.1562	0.6208	0.4646	0.040018
-0.3114	-0.0241	0.2873	0.101039	SCO5800	conserved hypothetical protein SC4H2.21	-0.3184	0.145	0.4634	0.007586
-0.2166	0.0768	0.2934	0.066492	SCO4367	putative oxidoreductase	-0.2747	0.1882	0.4629	0.002723
-2.2168	-3.2246	-1.0078	7e-06	SCO3504	putative binding protein dependent transport protein	-3.8397	-3.377	0.4627	0.023503
-2.916	0.5609	3.4768	0	SCO6945	hypothetical protein SC1G8.17c	-2.689	-2.2265	0.4625	0.258601
0.9534	1.99	1.0365	3e-06	SCO2777	acetyl/propionyl CoA carboxylase alpha subunit	0.6037	1.0658	0.4621	0.032822
2.7057	1.1952	-1.5105	0	SCO4722	preprotein translocase subunit SecY	0.5188	0.9805	0.4617	0.013411
0.5795	1.7051	1.1257	0.000117	SCO3111	putative ABC transport system ATP-binding protein	0.2754	0.737	0.4616	0.064666
-2.5165	-2.5082	0.0083	0.974802	SCO7555	putative solute binding lipoprotein	-2.0907	-1.6291	0.4616	0.040022
0.7822	2.0298	1.2476	0	SCO1114	uracil DNA glycosylase	1.0539	1.515	0.4611	0.124694
-0.3683	1.4669	1.8352	0	SCO0161	hypothetical protein SCJ1.10c	-0.7132	-0.2523	0.4609	0.024525
-0.0824	1.2919	1.3743	0	SCO6228	hypothetical protein SC2H4.10	0.2025	0.6629	0.4604	0.096065
0.8215	0.2581	-0.5634	0.000942	SCO1666	phosphatase	0.3667	0.827	0.4603	0.003694
-1.7791	-1.2822	0.4969	0.001201	SCO6609	putative secreted protein	-0.811	-0.3508	0.4602	0.099755
0.7301	-0.0238	-0.7539	0.000175	SCO5402	putative Asp-rich hydrophilic protein (putative membrane protein)	0.7	1.16	0.46	0.167444
-0.4733	-1.3421	-0.8688	1.2e-05	SCO2889	putative sugar transport protein.	-1.2432	-0.7837	0.4595	0.000793
-0.1006	-0.3887	-0.2881	0.220742	SCO6732	putative fatty acid oxidative multifunctional enzyme	-0.1929	0.2666	0.4595	0.005901
-0.7691	-1.2311	-0.462	0.028807	SCO1367	putative ABC transport system ATP-binding protein	-1.5159	-1.0566	0.4593	0.11145
-0.7861	-0.7737	0.0125	0.962441	SCO3047	putative membrane protein	-0.8538	-0.3952	0.4586	0.007312
-0.3025	0.9225	1.2249	2.3e-05	SCO6716	hypothetical protein	0.6984	1.1569	0.4585	0.476697
-0.9393	0.0636	1.003	7e-06	SCO6929	hypothetical protein	-1.094	-0.6357	0.4583	0.191498
-0.9404	-0.4227	0.5178	0.007249	SCO4193	putative ATP/GTP-binding membrane protein	-0.9378	-0.4797	0.4581	0.082595
-1.1844	-1.6987	-0.5143	0.001332	SCO0467	conserved hypothetical protein SCF76.07	-2.1743	-1.7166	0.4577	0.024161
2.8394	2.6421	-0.1972	0.419916	SCO2648	putative membrane protein	1.4679	1.9256	0.4577	0.210626
-0.8634	-1.3639	-0.5006	0.005279	SCO0687	oxidoreductase	-1.8766	-1.4189	0.4577	0.006581
-1.5419	-0.8461	0.6959	0.000738	SCO6712	copper oxidase	-1.4685	-1.011	0.4575	0.000568
-1.0343	-0.2601	0.7742	2.8e-05	SCO7533	two-component system response regulator	-0.8636	-0.4069	0.4567	0.056578
-2.5772	-2.3583	0.2189	0.279375	SCO6581	putative transmembrane transport protein	-2.2984	-1.842	0.4564	0.170184
-1.2241	-0.5402	0.6839	0.018806	SCO5601	conserved hypothetical protein	-1.2703	-0.8144	0.4559	0.137981
-1.0187	-0.0259	0.9927	0.000128	SCO5881	response regulator	-0.5745	-0.1189	0.4556	0.090424
1.7104	1.5851	-0.1253	0.641309	SCO2167	hypothetical protein	1.1991	1.6542	0.4551	0.253342
-0.9092	-0.9901	-0.0809	0.749808	SCO7413	putative oxidoreductase.	-0.8869	-0.432	0.4549	0.035974
-1.156	0.3541	1.5101	0.000226	SCO7474	phenylacetic acid degradation protein PaaD	-0.633	-0.1781	0.4549	0.005273
-0.8296	-1.2881	-0.4586	0.004272	SCO6577	conserved hypothetical protein SC3F9.12	-0.8653	-0.411	0.4543	0.041027
-1.6612	-0.8737	0.7875	0.001521	SCO5010	putative integral membrane protein	-1.1591	-0.705	0.4541	0.136416
-1.0875	0.5777	1.6652	0	SCO0300	monooxygenase	-0.6894	-0.2356	0.4538	0.004077
-1.0139	-1.0444	-0.0305	0.896839	SCO6237	putative regulatory protein	-1.5738	-1.12	0.4538	0.115479
3.2441	3.4824	0.2383	0.22041	SCO5708	putative ribosome-binding factor	2.29	2.7435	0.4535	0.012833
0.7064	0.4766	-0.2299	0.144138	SCO2308	putative two-component system response regulator	-0.0564	0.3971	0.4535	0.07707
-1.0786	-0.6454	0.4332	0.026859	SCO2818	conserved hypothetical protein	-1.0688	-0.6155	0.4533	0.098306
-1.7678	-1.6694	0.0984	0.662245	SCO7559	sugar hydrolase	-1.8145	-1.3613	0.4532	0.007537
-0.0622	0.0221	0.0843	0.722567	SCO0265	putative hydroxylase	-0.5694	-0.1164	0.453	0.008329
-1.1986	-1.2086	-0.01	0.969421	SCO6350	hypothetical protein SC3A7.18c	-2.0148	-1.5619	0.4529	0.023927
1.585	1.0161	-0.569	0.000233	SCO5560	D-alanine-D-alanine ligase	0.642	1.0949	0.4529	0.005961
-0.6338	-0.9517	-0.3179	0.096778	SCO1363	putative integral membrane protein	-0.6682	-0.2154	0.4528	0.0626
-0.2199	-1.0305	-0.8106	0.000182	SCO5213	hypothetical protein	-0.892	-0.4393	0.4527	0.004312
1.9706	1.13	-0.8406	1.1e-05	SCO4330	conserved hypothetical protein SCD12A.13	1.1108	1.5635	0.4527	0.00039
0.6013	1.577	0.9756	2e-06	SCO6466	transferase	0.7828	1.2352	0.4524	0.003789
0.8315	0.2821	-0.5494	0.021216	SCO0843	hypothetical protein SCF43A.33c	0.0468	0.4991	0.4523	0.166402
0.5915	0.5332	-0.0582	0.802582	SCO0642	hypothetical protein	-1.247	-0.7948	0.4522	0.024175
0.7216	4.4161	3.6945	0	SCO4317	hypothetical protein SCD95A.50	1.8148	2.2666	0.4518	0.347933
-2.0727	-2.1221	-0.0494	0.846919	SCO1899	putative integral membrane sugar transport protein	-1.5927	-1.141	0.4517	0.151603
0.9097	1.0785	0.1688	0.415241	SCO2169	putative integral membrane protein	-0.7419	-0.2903	0.4516	0.101237
-0.6656	-1.5449	-0.8793	1.4e-05	SCO6304	putative oxidoreductase	-1.6347	-1.1831	0.4516	0.009505
-0.909	-0.9163	-0.0074	0.975452	SCO7483	conserved hypothetical protein	-1.3215	-0.8699	0.4516	0.001663
0.412	0.0991	-0.3129	0.114607	SCO3102	eukaryotic-type protein kinase	-0.2231	0.228	0.4511	0.006885
-0.7505	-0.1947	0.5558	0.009527	SCO3560	putative ATP-binding protein	-1.0465	-0.5957	0.4508	0.087832
2.4026	2.0062	-0.3964	0.051825	SCO0909	conserved hypothetical protein SCM1.42c	0.2413	0.692	0.4507	0.038878
-0.2841	-0.2707	0.0134	0.954855	SCO3590	putative two-component system response regulator	-0.9291	-0.4786	0.4505	0.165234
-0.4704	-1.0936	-0.6231	0.000425	SCO5823	putative integral membrane protein	-0.5601	-0.1097	0.4504	0.058635
1.3283	3.1139	1.7857	0	SCO1907	hypothetical protein	1.3688	1.8191	0.4503	0.009126
2.6739	1.6978	-0.9761	0.000734	SCO6761	small hypothetical protein	0.7509	1.2011	0.4502	0.20352
-0.7968	-1.0147	-0.2179	0.262793	SCO5533	conserved hypothetical protein SC1C2.14c	-0.5314	-0.0813	0.4501	0.015409
0.3572	0.1339	-0.2234	0.219401	SCO5550	putative transcriptional regulator	0.1466	0.5964	0.4498	0.015105
0.8538	-0.3266	-1.1804	3.3e-05	SCO1867	putative hydroxylase	-0.9948	-0.545	0.4498	0.485834
-1.9485	-2.4319	-0.4834	0.066328	SCO2604	putative secreted protein	-3.3359	-2.8864	0.4495	0.207703
-0.1592	-0.3254	-0.1662	0.381831	SCO6639	putative ATP/GTP binding protein	-0.2092	0.24	0.4492	0.006746
0.3259	0.4443	0.1183	0.590065	SCO7368	hypothetical protein SC9H11.22.	0.19	0.6378	0.4478	0.058477
-0.5516	-0.4738	0.0777	0.740081	SCO7025	probable LysR-family transcriptional regulator.	-0.8557	-0.4079	0.4478	0.061714
0.3275	1.4856	1.1581	2e-06	SCO3358	two-component system response regulator	0.8868	1.3344	0.4476	0.007307
-0.828	-1.7704	-0.9424	1.2e-05	SCO2622	putative integral membrane protein	-2.0328	-1.5853	0.4475	0.204233
-0.123	0.9449	1.0678	2.4e-05	SCO5821	putative serine protease	-0.5773	-0.1299	0.4474	0.006811
2.4795	2.8925	0.413	0.014544	SCO5281	kgd. part of alternative pathway from alpha-ketoglutarate to succinate; essential for normal growth	1.5052	1.9526	0.4474	0.006253
2.1506	0.1947	-1.9559	0	SCO1502	putative secreted protein	0.5577	1.005	0.4473	0.091418
-0.1528	-0.2561	-0.1033	0.669045	SCO1372	hypothetical protein	-0.527	-0.0798	0.4472	3.2e-05
0.9562	1.1385	0.1823	0.328705	SCO5569	F0F1 ATP synthase	0.6354	1.0824	0.447	1e-05
-0.5022	-1.1844	-0.6822	0.002751	SCO1418	hypothetical protein	-1.3217	-0.8748	0.4469	0.004759
1.3989	-0.362	-1.7609	0	SCO2915	hypothetical protein	0.1179	0.5648	0.4469	0.013086
-0.1677	0.2655	0.4332	0.005814	SCO2209	transcriptional regulator	-0.1222	0.3223	0.4445	0.000727
0.516	-0.0654	-0.5813	0.013157	SCO4866	putative ECF sigma factor	-0.9774	-0.5329	0.4445	0.056552
-0.7673	-1.707	-0.9397	6e-06	SCO7047	putative transport integral membrane protein	-2.0094	-1.5651	0.4443	0.109585
-0.0332	1.056	1.0892	1.3e-05	SCO0768	putative lipoprotein	-0.1735	0.2707	0.4442	0.005743
-0.9905	-1.4132	-0.4227	0.013096	SCO5119	putative peptide transport system integral membrane protein	-0.8446	-0.4005	0.4441	0.067531
0.0517	0.6903	0.6386	0.000214	SCO6003	putative DNA-binding protein	0.1554	0.5994	0.444	0.00185
0.5417	2.023	1.4813	4e-06	SCO6194	putative response regulator	0.6774	1.1214	0.444	0.009763
-2.1282	-2.0383	0.0899	0.692102	SCO0969	putative reductase	-2.1897	-1.7458	0.4439	0.00358
-0.4892	-0.8964	-0.4071	0.009325	SCO0285	putative sodium/proton antiporter	-1.0619	-0.6182	0.4437	0.002198
-0.5517	-1.2683	-0.7166	8.9e-05	SCO7285	hydroxylase	-0.9702	-0.5272	0.443	0.030587
1.3225	2.179	0.8565	1e-06	SCO5142	putative secreted protein	1.4497	1.8923	0.4426	0.038438
0.6401	-0.6083	-1.2484	0	SCO3275	merR family transcriptional regulator	0.3374	0.78	0.4426	0.005438
-1.3042	0.1589	1.4631	0	SCO7220	conserved hypothetical protein	-0.8287	-0.3863	0.4424	0.000901
-1.9793	0.1061	2.0854	5.5e-05	SCO3918	hypothetical protein	-1.5824	-1.1401	0.4423	0.158866
-0.3846	-0.8934	-0.5089	0.002024	SCO0967	putative reductase	-0.9776	-0.5358	0.4418	0.00014
-2.1884	-2.9711	-0.7827	0.014611	SCO0109	hypothetical protein	-3.5934	-3.1519	0.4415	0.04489
-1.6501	-0.5391	1.111	8e-06	SCO6940	putative ATP/GTP binding protein.	-2.3746	-1.9334	0.4412	0.119439
-0.6017	-0.4897	0.112	0.610865	SCO2307	two-component sensor histidine kinase	-0.7517	-0.3105	0.4412	0.044083
2.8742	3.145	0.2708	0.266764	SCO1540	putative membrane protein	0.6983	1.1395	0.4412	0.047277
-1.2794	-1.256	0.0234	0.920963	SCO2982	putative glycosyl transferase	-1.2916	-0.851	0.4406	0.073053
0.8627	2.3785	1.5158	0	SCO5040	hypothetical protein	0.4963	0.9368	0.4405	0.003197
-1.9991	-2.2106	-0.2115	0.379212	SCO7211	putative secreted glycosyl hydrolase.	-1.8334	-1.3929	0.4405	0.026627
1.4497	6.953	5.5034	0	SCO6728	putative membrane protein	3.4027	3.8431	0.4404	0.565385
-0.1881	0.3328	0.5209	0.001551	SCO2133	putative integral membrane protein	-0.4098	0.0304	0.4402	0.004846
-1.5581	-1.6569	-0.0988	0.659982	SCO7031	beta-D-xylosidase.	-1.5498	-1.1097	0.4401	0.08641
-1.6541	-1.6522	0.0019	0.994733	SCO0046	putative hydrolase	-1.9416	-1.5018	0.4398	0.075246
-0.8918	-0.7908	0.101	0.658041	SCO0347	possible racemase	-1.5869	-1.1472	0.4397	0.009628
1.2173	1.3487	0.1314	0.536013	SCO5202	putative secreted protein	0.4516	0.891	0.4394	0.024404
0.2074	0.0936	-0.1138	0.613284	SCO4744	putative holo-[acyl-carrier protein] synthase	-0.206	0.2333	0.4393	0.007298
-0.8468	-0.9695	-0.1227	0.569171	SCO0344	putative GntR family DNA-binding regulator	-2.0669	-1.628	0.4389	0.027806
[truncated: 5,728 more rows]

## Sheet: Transcripts from Table 1
Table 1. Transcripts showing opposite (positive values in solid and negative in liquid or vice versa) and significant
(coefficient of variation between solid and liquid cultures higher than 0.7) abundances (Fig. 4C, F, I, L, O, R, U; Fig. 5C, F, I, L).
Functional categories: 1. cell division/septation; 2. DNA/RNA replication; 3. TTA BldA targets and Bld Whi proteins; 4. transcriptional regulators; 5. other regulatory genes; 6. Krebs cycle and energy metabolism;
7. catabolism, degradation; 8. glycolysis and glyconeogenesis; 9. pentose phosphate pathway; 10. amino acid metabolism; 11. lipid metabolism; 12. nucleotide metabolism; 13. other anabolic enzymes;
14. translation, protein folding, RNA/protein processing; 15. stress/defense proteins; chaperons/homeostasis; 16. unknown; 17. secondary metabolites synthesis; 18. nucleases/RM methylases; 19. ABC transporters;
20. transporters/secreted; 21. kinases/phosphatases; 22. Transposons-IS; 23. Conjugation-recombination-mutagenesis.
LIQUID CULTURES				GENE	DESCRIPTION	SOLID CULTURES				CATEGORY	CV between liquid and solid
MG VALUES		MII/MI ABUNDANCES				MG VALUES		MII/MI ABUNDANCES
Average log2 (MIL 14h/DNA)	Average log2 (MIIL 90h/DNA)	Average log2 (MIIL 90h/MIL 14h)	P value (MIIL 90h/MIL 14h)			Average log2 (MIL16h/DNA)	Average log2 (MIIL72h/DNA)	Average log2 (MIIL 72h/MIL 16h)	P value (MIIL 72h/MIL 16h)
-1.3658	-1.9051	-0.5393	0.011965	SCO6164	hypothetical protein	-0.4602	5.6585	6.1187	2e-06	16	1.68761
-1.059	-1.1501	-0.0911	0.710901	SCO6165	putative dnaK suppressor	-0.1827	4.0225	4.2052	8e-06	16	1.47684
-0.6966	-1.7222	-1.0256	0.000845	SCO3487	agarase	-2.5114	1.3247	3.8361	3e-06	7	2.44636
-1.4406	-2.0711	-0.6305	0.003477	SCO7453	putative secreted protein	-1.9598	1.4514	3.4112	4.5e-05	20	2.05554
2.1594	1.0849	-1.0746	0.000203	SCO5191	hypothetical protein	0.996	4.3122	3.3162	0.00152	16	2.77013
2.1535	0.5695	-1.584	1e-06	SCO5190	wblC, DNA-binding protein	0.9253	4.1014	3.1761	0.001492	3	4.22825
-0.7408	-1.1214	-0.3806	0.010949	SCO7452	O-methyltransferase	-1.0855	1.4892	2.5747	1.8e-05	16	1.90485
-1.1531	-1.3773	-0.2242	0.319087	SCO2703	hypothetical protein	-1.8636	0.4746	2.3382	7e-06	16	1.71418
-1.6834	-1.9711	-0.2877	0.330453	SCO1823	hypothetical protein	-3.3022	-1.2271	2.0751	3.1e-05	16	1.86948
-2.7079	-3.0115	-0.3036	0.306672	SCO7551	hypothetical protein	-3.5608	-1.6541	1.9067	0.000693	16	1.94987
-1.1335	-1.4153	-0.2818	0.378966	SCO1195	hypothetical protein	-2.5494	-0.7427	1.8067	5.4e-05	16	1.9369
-1.7797	-1.88	-0.1003	0.698025	SCO3990	hypothetical protein	-4.374	-2.7797	1.5943	0.000412	16	1.6041
-2.0894	-2.4839	-0.3946	0.018735	SCO0043	hypothetical protein	-3.3362	-1.7429	1.5933	7e-06	16	2.3453
-1.327	-1.3824	-0.0554	0.818941	SCO5446	probable neutral zinc metalloprotease	-1.8431	-0.2595	1.5836	0.0001	7	1.51675
-3.585	-3.8307	-0.2458	0.289407	SCO7074	Transposase	-5.0945	-3.6563	1.4382	0.000719	22	1.99726
-0.73	-0.7331	-0.0031	0.991944	SCO6980	ABC transporter membrane protein	-1.9504	-0.5141	1.4363	0.000659	19	1.42033
2.1659	1.3484	-0.8174	8e-06	SCO4131	hypothetical protein	0.7868	2.2138	1.427	0.001704	16	5.20679
1.8918	1.5297	-0.362	0.043196	SCO2705	ChpF	1.1518	2.5372	1.3854	0.000966	3	2.41469
0.905	0.8396	-0.0654	0.78911	SCO0412	hypothetical protein	-0.8818	0.5	1.3818	0.000455	16	1.55473
-0.1965	-0.484	-0.2875	0.300558	SCO4679	hypothetical protein	-1.5149	-0.1631	1.3518	0.00392	16	2.17826
-1.7753	-1.876	-0.1007	0.653234	SCO6033	hypothetical protein	-2.2075	-0.9153	1.2922	0.000364	16	1.65326
0.2089	-0.8386	-1.0475	2e-06	SCO2589	glycosyl transferase	-1.5413	-0.2638	1.2775	0.000486	16	14.2959
-0.8734	-1.6567	-0.7833	0.005246	SCO2867	hypothetical protein	-2.726	-1.4495	1.2765	0.033978	16	5.90632
-1.1969	-1.5337	-0.3369	0.071547	SCO6416	oxidoreductase	-1.2658	-0.0299	1.2359	0.001407	16	2.47417
-2.4695	-2.6808	-0.2114	0.295709	SCO7263	chitinase	-3.295	-2.0662	1.2288	0.000124	7	2.00192
2.5332	2.3769	-0.1563	0.415161	SCO3543	putative DNA topoisomerase I	0.9079	2.1179	1.21	2.1e-05	2	1.83377
-0.4849	-2.3003	-1.8154	0	SCO7575	hydrolase	-2.44	-1.2419	1.1981	0.001093	16	6.90383
5.0183	4.1831	-0.8352	2.3e-05	SCO1600	translation initiation factor IF-3	2.3896	3.5711	1.1815	8.5e-05	14	8.23576
0.1161	-0.1458	-0.2619	0.113578	SCO4241	proteinase	-0.553	0.6249	1.1779	0.000118	7	2.22291
-2.4241	-3.0239	-0.5999	0.002117	SCO6914	hypothetical protein	-3.612	-2.4447	1.1673	0.001236	16	4.40465
0.7236	0.7171	-0.0064	0.981061	SCO2962	bifunctional transferase/deacetylase	-0.1587	0.9995	1.1582	0.00056	16	1.42993
4.6911	3.1816	-1.5094	0	SCO4701	30S ribosomal protein S10	1.1915	2.3479	1.1564	0.005515	14	10.6799
1.7876	1.2594	-0.5282	0.000481	SCO4798	peptidase	-0.2469	0.8839	1.1308	0.000595	7	3.89343
-2.1592	-2.1839	-0.0246	0.918243	SCO7108	hypothetical protein	-2.8043	-1.6983	1.106	0.00072	16	1.47856
2.0352	0.2776	-1.7576	0	SCO4884	lipoprotein	-0.5733	0.5219	1.0952	0.000211	16	6.09068
0.5221	-0.5799	-1.1019	0	SCO2240	hypothetical protein	-1.6643	-0.5811	1.0832	0.002017	16	165.251
1.1412	-1.4116	-2.5528	0	SCO5230	hypothetical protein	-2.7633	-1.6829	1.0804	0.01408	16	3.48962
1.6958	1.0256	-0.6702	0.000153	SCO3128	fatty acid desaturase (membrane)	0.312	1.3786	1.0666	4.5e-05	11	6.19628
1.5816	1.4104	-0.1711	0.360087	SCO2838	possible secreted endoglucanase	0.0939	1.1535	1.0596	0.000202	13	1.95889
-1.3631	-1.6816	-0.3186	0.026567	SCO5016	possible secreted protein	-1.907	-0.8482	1.0588	3e-05	23	2.63164
-0.3878	-0.4101	-0.0223	0.931777	SCO3055	conserved hypothetical protein	-1.4248	-0.3743	1.0505	0.001817	16	1.47556
-1.6877	-1.9985	-0.3108	0.043953	SCO0119	possible small secreted protein	-2.745	-1.6992	1.0458	0.00016	20	2.61023
2.9991	2.7121	-0.287	0.041029	SCO3848	serine/threonine protein kinase	0.7505	1.7952	1.0447	0.000126	21	2.48556
4.5921	4.3063	-0.2858	0.126052	SCO5570	hypothetical protein	2.1504	3.1876	1.0372	0.000396	16	2.49002
-1.1171	-1.7351	-0.6179	0.078541	SCO5022	lipoprotein	-2.8629	-1.8276	1.0353	0.037816	16	5.60129
-0.1826	-0.4379	-0.2553	0.268818	SCO3537	DNA-binding protein	-1.2416	-0.2091	1.0325	0.00714	16	2.34331
-0.7179	-2.2479	-1.5299	1.3e-05	SCO2868	hypothetical protein	-2.2566	-1.2268	1.0298	0.041523	16	7.23848
-1.9893	-2.4662	-0.4769	0.208758	SCO4516	hypothetical protein	-3.761	-2.7564	1.0046	0.013021	16	3.97036
1.0805	-1.7715	-2.852	0	SCO4823	hypothetical protein. Contains TTA Leu codon, possible target for bldA regulation	-3.7111	-2.7216	0.9895	0.005452	3	2.91689
2.8418	0.6277	-2.2141	0	SCO5112	ABC transporter integral membrane protein BldKA	-0.4475	0.4728	0.9203	0.014238	3	3.42612
5.3456	3.9289	-1.4168	2e-06	SCO2597	50S ribosomal protein L21	2.5396	3.4263	0.8867	0.0003	14	6.14533
0.4055	-0.6879	-1.0934	1e-06	SCO4134	lipoprotein	-0.2901	0.5504	0.8405	0.007174	16	10.8143
0.8571	-0.6236	-1.4807	0	SCO2608	penicillin binding protein	-0.2376	0.5758	0.8134	0.001508	16	4.8619
-0.1304	-1.2445	-1.1141	0	SCO4993	metal ion transport protein	-1.869	-1.0729	0.7961	0.000594	20	8.49507
2.6047	-0.5993	-3.204	0	SCO4822	hypothetical protein	-0.7215	0.0735	0.795	0.001917	16	2.34763
2.1803	1.0158	-1.1645	3e-06	SCO4129	hypothetical protein	0.585	1.3746	0.7896	0.001892	16	7.37134
2.623	1.3528	-1.2702	0	SCO2074	lipoprotein signal peptidase	0.5852	1.2969	0.7117	0.000971	20	5.0185
0.6749	-0.6214	-1.2963	0	SCO3043	hypothetical protein	-0.6197	0.0919	0.7116	0.00303	16	4.85651
1.1768	-0.2902	-1.467	1e-06	SCO4243	putative secreted protein	0.6963	1.3978	0.7015	0.004617	20	4.00617
5.3578	3.9742	-1.3836	0	SCO4712	50S ribosomal protein L14	2.2818	2.9641	0.6823	0.014033	14	4.16601
1.2161	0.0186	-1.1974	1e-06	SCO1499	possible integral membrane protein	-0.4823	0.1899	0.6722	0.004166	16	5.0343
1.1911	0.1356	-1.0554	1e-05	SCO4152	5'-nucleotidase	-0.6503	0.0117	0.662	0.002057	12	6.17379
0.068	-1.2201	-1.2881	1e-06	SCO5130	ABC transporter integral membrane protein	-1.4879	-0.844	0.6439	0.019155	19	4.24132
2.3908	-0.0591	-2.4499	0	SCO5114	ABC transporter integral membrane protein BldKC	-0.3623	0.2701	0.6324	0.019273	3	2.39837
0.8533	-0.4541	-1.3074	1e-06	SCO2607	Sfr protein; sporulation protein	-0.0845	0.5215	0.606	0.003404	3	3.85794
4.7371	2.9267	-1.8104	0	SCO4734	50S ribosomal protein L13	1.8775	2.4431	0.5656	0.018724	14	2.69937
1.5288	0.1138	-1.4149	0	SCO3879	dnaA replication initiation protein	-0.6695	-0.1179	0.5516	0.017449	1	3.22142
2.2165	0.6966	-1.52	0	SCO1516	preprotein translocase subunit SecD	0.4924	1.0363	0.5439	0.000924	20	2.99026
1.6593	-1.1289	-2.7882	0	SCO0286	putative secreted peptidoglycan binding protein	-1.1898	-0.6551	0.5347	0.002891	20	2.08533
1.1405	-0.1577	-1.2982	0	SCO3024	transport protein	-0.2382	0.2891	0.5273	0.002514	20	3.34887
2.0163	0.7632	-1.2531	0	SCO2949	murA; UDP-N-acetylglucosamine 1-carboxyvinyltransferase	-0.2948	0.196	0.4908	0.015678	20	3.23527
5.322	3.322	-2	0	SCO4702	50S ribosomal protein L3	2.5952	3.084	0.4888	0.031837	14	2.32907
2.7057	1.1952	-1.5105	0	SCO4722	preprotein translocase subunit SecY	0.5188	0.9805	0.4617	0.013411	20	2.65934
0.6401	-0.6083	-1.2484	0	SCO3275	merR family transcriptional regulator	0.3374	0.78	0.4426	0.005438	4	2.96778
-0.2844	-1.969	-1.6846	0	SCO0524	gluconolactonase	-1.678	-1.2549	0.4231	0.0044	16	2.36285
1.7987	0.6049	-1.1939	1e-06	SCO1515	preprotein translocase subunit SecF	0.3153	0.7243	0.409	0.016293	20	2.88807
0.1955	-0.8589	-1.0544	1.1e-05	SCO6665	probable secreted glucosidase	-0.5445	-0.1484	0.3961	0.015637	20	3.11608
5.1242	2.9749	-2.1493	0	SCO4703	50S ribosomal protein L4	2.4669	2.8373	0.3704	0.00056	14	2.00314
1.8207	0.76	-1.0607	0.00053	SCO2770	Agmatinase. Urea cycle and metabolism of amino groups	0.3049	0.6686	0.3637	0.003172	10	2.89011
1.559	0.5081	-1.0509	0	SCO2578	hypothetical protein	0.5113	0.7114	0.2001	0.01615	16	2.07943
1.3775	-0.0347	-1.4122	0	SCO4692	hypothetical protein	0.077	0.237	0.16	0.044656	16	1.77562
0.3178	1.4209	1.1031	1e-06	SCO2204	hypothetical protein	0.8452	0.667	-0.1782	0.000142	16	1.95917
0.0338	1.6366	1.6028	0	SCO4069	Sar A	1.6837	1.4332	-0.2505	0.027062	3	1.93815
1.8586	4.2466	2.3879	0	SCO4585	ABC transporter ATP-binding protein	1.999	1.663	-0.336	0.033196	19	1.87737
-1.1984	0.2974	1.4958	3.6e-05	SCO4625	hypothetical protein	-0.455	-0.8301	-0.3751	0.034077	16	2.36089
1.411	2.8144	1.4034	3e-06	SCO2036	tryptophan synthase subunit alpha	1.5855	1.2074	-0.3781	0.000585	10	2.45725
-0.6266	1.199	1.8256	0	SCO1132	oxidoreductase	0.1621	-0.2391	-0.4012	0.004874	12	2.21088
-0.7061	1.9574	2.6635	1e-06	SCO1139	hypothetical protein	-1.7603	-2.1735	-0.4132	0.001472	16	1.93357
-2.2654	0.172	2.4374	0.009261	SCO6288	putative transcriptional regulator	-0.4491	-0.8807	-0.4316	0.026762	17	2.02282
-1.2378	-0.1338	1.104	0.000246	SCO3684	hypothetical protein	-0.7508	-1.188	-0.4372	0.013328	16	3.26873
0.4597	1.7924	1.3327	0	SCO1671	putative exodeoxyribonuclease	1.3961	0.9321	-0.464	0.00494	16	2.92497
0.1345	1.9825	1.848	0	SCO5607	transcriptional regulator	0.2696	-0.1999	-0.4695	0.015355	4	2.37754
3.6146	5.1793	1.5646	0	SCO3669	chaperone protein DnaJ	3.3825	2.8941	-0.4884	0.006475	15	2.69781
1.6267	2.6518	1.0252	0.002181	SCO3066	putative regulator of Sig15	0.7218	0.1761	-0.5457	0.026104	21	4.63313
-0.4474	0.6199	1.0672	1e-06	SCO4284	N-acetylglucosamine-6-phosphate deacetylase	0.6005	0.0542	-0.5463	0.004746	12	4.38056
-1.5021	0.0839	1.586	1e-06	SCO4875	sugar transferase	-1.2654	-1.8147	-0.5493	0.009394	16	2.91287
0.706	2.3002	1.5942	0	SCO2725	lipoprotein	1.6595	1.1057	-0.5538	0.005084	16	2.91977
1.029	2.2256	1.1966	0.000129	SCO3559	oxidoreductase	0.6464	0.0738	-0.5726	0.011409	16	4.00966
-1.7646	0.2141	1.9786	0	SCO7585	merR family transcriptional regulator	-0.1308	-0.7185	-0.5877	0.002275	4	2.60932
-2.0884	-0.7204	1.368	1.4e-05	SCO4618	hypothetical protein	-2.049	-2.6438	-0.5948	0.011262	16	3.59004
1.133	2.7694	1.6364	0	SCO5102	mutT-like protein	2.2419	1.6276	-0.6143	0.001643	23	3.11415
0.3368	1.8722	1.5353	1e-06	SCO6216	Putative Acyl-ACP thioesterase	0.9594	0.3446	-0.6148	0.004101	16	3.30331
-0.5659	1.0802	1.6461	0	SCO3243	myo-inositol phosphate synthase	0.0954	-0.5212	-0.6166	0.004857	17	3.10825
-1.6614	2.6118	4.2732	0.000163	SCO6281	FAD-binding protein	1.5806	0.9463	-0.6343	0.003035	17	1.90724
-0.1066	1.0124	1.119	0	SCO4802	hypothetical protein	1.7071	1.0618	-0.6453	0.011479	16	5.26725
-1.1947	0.8306	2.0253	8e-06	SCO0994	putative transport system permease protein	-0.488	-1.1721	-0.6841	0.006564	20	2.8569
1.3847	2.6535	1.2689	0	SCO2975	hypothetical protein	1.9895	1.303	-0.6865	0.002068	16	4.7482
-0.9439	3.8219	4.7658	1.6e-05	SCO6280	putative transcriptional regulator	2.7675	2.0779	-0.6896	0.000502	17	1.89272
-0.3626	1.7211	2.0837	0	SCO1731	hypothetical protein	1.3542	0.6293	-0.7249	0.005797	16	2.92314
1.1318	2.1577	1.0259	1e-06	SCO1714	hypothetical protein	1.0459	0.3131	-0.7328	0.005217	16	8.48576
-0.002	1.01	1.012	0.000278	SCO7694	TetR family transcriptional regulator	0.5436	-0.2146	-0.7582	0.000486	4	9.86383
0.6994	2.0488	1.3495	0	SCO1022	hypothetical protein	1.2159	0.4558	-0.7601	0.002201	16	5.0618
-0.1216	1.6726	1.7942	0	SCO6126	hypothetical protein	1.0203	0.2538	-0.7665	0.000694	16	3.52377
0.0122	1.0664	1.0542	3.5e-05	SCO0491	ABC transporter transmembrane protein	0.7783	-0.0098	-0.7881	0.001042	17	9.79108
4.0812	5.6873	1.606	0	SCO3670	heat shock protein GrpE	3.8568	3.0184	-0.8384	0.000742	15	4.50352
2.4626	5.0395	2.5769	0	SCO4199	hypothetical protein	3.4664	2.5951	-0.8713	0.006587	16	2.85911
3.1832	4.5331	1.3499	0.002281	SCO5536	hypothetical protein	2.3021	1.4307	-0.8714	0.031672	16	6.56508
0.4366	1.6722	1.2356	0	SCO6743	transcriptional accessory protein	1.9689	1.0869	-0.882	0.011602	4	8.46928
-0.5271	1.9219	2.449	0	SCO6694	transcriptional regulator	1.4686	0.5778	-0.8908	0.014144	4	3.03118
-1.3911	4.5085	5.8995	0	SCO1968	probable secreted hydrolase	1.2693	0.3584	-0.9109	0.005176	11	1.93067
1.306	2.668	1.3621	3e-06	SCO1873	acetyltransferase	1.2024	0.2763	-0.9261	0.001656	16	7.42203
0.8259	2.5169	1.691	0	SCO0493	ABC-transporter transmembrane protein	1.4687	0.5289	-0.9398	0.000788	17	4.95276
-0.7199	0.2879	1.0078	0.000713	SCO2214	reductase	0.0486	-0.9084	-0.957	0.000294	16	54.6978
0.4279	1.5738	1.1459	0.002767	SCO0032	hypothetical protein	2.1909	1.2329	-0.958	0.026787	16	15.8348
-1.2985	0.4619	1.7604	0	SCO3235	ABC transporter	-0.3704	-1.3347	-0.9643	4e-06	17	4.84023
-1.5136	0.0934	1.607	0	SCO3229	4-hydroxyphenylpyruvic acid dioxygenase	-0.7699	-1.7466	-0.9767	4.6e-05	17	5.79709
-1.6612	-1.6334	0.0278	0.906537	SCO4999	hypothetical protein	-1.2541	-2.264	-1.0099	2.9e-05	16	1.49428
-0.6041	1.2709	1.875	0	SCO4413	AraC family transcription regulator similar to S griseus AdpA	0.2911	-0.7227	-1.0138	0.001781	4	4.74382
-1.2178	-0.3135	0.9042	0.010509	SCO7764	hypothetical protein	0.2614	-0.7596	-1.021	0.000314	16	23.3103
1.3653	1.6614	0.2961	0.08327	SCO2564	DNA-binding protein	1.7506	0.7284	-1.0222	2.5e-05	16	2.56763
0.6838	1.4857	0.8019	0.003189	SCO6177	hypothetical protein	1.847	0.8247	-1.0223	0.00058	16	11.7051
-1.5557	-0.7102	0.8455	0.001346	SCO3287	serine/arginine rich protein	-0.7446	-1.7908	-1.0462	0.017022	16	13.3297
0.1542	0.3544	0.2002	0.283133	SCO2958	nnaR transcriptional regulator	1.0668	0.0195	-1.0473	0.00725	4	2.08267
0.3406	1.1299	0.7894	8.6e-05	SCO3434	DNA polymerase I	1.2868	0.2373	-1.0495	0.000387	2	9.99845
1.6365	2.8103	1.1738	7e-06	SCO4198	DNA-binding protein	3.1139	2.0631	-1.0508	0.002876	16	25.5777
0.295	0.4652	0.1701	0.439012	SCO7654	oxidoreductase	1.698	0.6421	-1.0559	0.001372	16	1.95736
0.6331	4.0775	3.4445	0	SCO1366	hypothetical protein	2.0149	0.9566	-1.0583	0.010807	16	2.66865
-1.8671	-1.7712	0.0959	0.689919	SCO7136	hypothetical protein	-1.2717	-2.3322	-1.0605	0.000706	16	1.69541
-0.2818	0.2883	0.5701	0.009256	SCO6435	hypothetical protein	0.3805	-0.6829	-1.0634	8.2e-05	16	4.68299
-1.1995	0.0226	1.2221	0.001192	SCO0992	cysteine synthase	-0.6663	-1.7324	-1.0661	0.000862	10	20.7436
-0.0192	1.2352	1.2544	1e-05	SCO0492	peptide synthetase	0.9971	-0.0707	-1.0678	2.2e-05	17	17.5996
-0.4114	0.7809	1.1923	0	SCO4804	hypothetical protein	1.436	0.354	-1.082	0.004104	16	29.16
1.3414	1.6083	0.267	0.114692	SCO1653	hypothetical protein	2.3145	1.2299	-1.0846	0.001188	16	2.33788
-0.9067	1.3413	2.248	2e-06	SCO0993	hypothetical protein	0.179	-0.9062	-1.0852	0.000965	16	4.05388
0.3459	0.6565	0.3106	0.228101	SCO0558	hypothetical protein	1.5495	0.4554	-1.0941	0.015436	16	2.53548
0.1473	0.268	0.1207	0.628115	SCO6318	hypothetical protein	0.6023	-0.4938	-1.0961	0.000256	16	1.76421
0.047	0.6007	0.5537	0.126264	SCO3002	hypothetical protein	0.94	-0.1766	-1.1166	0.007433	16	4.19641
0.7451	1.0613	0.3163	0.050904	SCO1821	molybdenum cofactor biosynthesis protein A	1.9825	0.8648	-1.1177	0.000186	16	2.53055
-0.0226	1.3758	1.3984	6.2e-05	SCO0490	esterase	0.9249	-0.1938	-1.1187	0.000126	17	12.7269
0.014	0.0594	0.0454	0.846472	SCO6449	dehydrogenase	0.9167	-0.2028	-1.1195	2.9e-05	16	1.53377
0.3512	1.8372	1.486	9e-06	SCO0180	Usp: Universal stress protein family	-0.0986	-1.2181	-1.1195	0.020066	15	10.0538
-0.3236	0.9532	1.2768	5e-06	SCO4801	hypothetical protein	1.0093	-0.1117	-1.121	0.001254	16	21.7651
-0.5645	-0.0075	0.557	0.002508	SCO3696	transcriptional regulator	0.5563	-0.567	-1.1233	2.1e-05	4	4.19619
-0.4624	-0.3472	0.1152	0.619095	SCO6320	transport integral membrane protein	-0.006	-1.1466	-1.1406	8.6e-05	20	1.73198
0.3394	1.5456	1.2062	0.000153	SCO0173	hypothetical protein	0.0841	-1.0592	-1.1433	0.01085	16	52.825
1.0619	2.9086	1.8467	3e-06	SCO1874	hypothetical protein	2.1331	0.96	-1.1731	0.006138	16	6.34003
0.5423	1.6345	1.0922	2e-06	SCO4577	helicase DEAD-like	1.4954	0.3127	-1.1827	0.000139	2	35.5491
3.8973	4.2224	0.3251	0.115701	SCO3909	50S ribosomal protein L9 , rplI	2.7404	1.5566	-1.1838	0.011849	14	2.48504
1.4627	1.677	0.2143	0.204373	SCO3036	conserved hypothetical protein	1.7301	0.5438	-1.1863	0.001779	16	2.03781
0.6328	0.7883	0.1555	0.454866	SCO0646	TetR family transcriptional regulator	1.0069	-0.1819	-1.1888	0.001219	4	1.83986
0.3028	1.2737	0.9708	0	SCO1453	putative oxidoreductase	1.0348	-0.1564	-1.1912	5e-06	16	13.8726
-1.0313	0.8546	1.8859	1e-06	SCO1134	oxidoreductase, iron-sulfur binding subunit	0.559	-0.6437	-1.2027	0.00035	12	6.39335
0.9048	0.994	0.0892	0.757555	SCO6403	hypothetical protein	1.8161	0.5988	-1.2173	0.003027	16	1.63786
1.1369	2.3524	1.2155	3.5e-05	SCO3000	phosphatase	2.3521	1.1237	-1.2284	0.006756	7	267.922
-0.1793	1.3555	1.5348	0	SCO2352	hypothetical protein	2.605	1.3651	-1.2399	0.005735	16	13.3063
-0.4032	-0.0438	0.3594	0.17766	SCO7615	DNA-binding protein	0.5654	-0.6759	-1.2413	0.000124	16	2.56688
1.4155	2.6961	1.2806	0.000296	SCO5254	sodN, superoxide dismutase	1.5977	0.3555	-1.2422	0.002493	15	92.9109
-0.1209	-0.0176	0.1033	0.659234	SCO5566	ATP-dependent DNA helicase RecG	1.6808	0.4362	-1.2446	0.000429	2	1.67022
1.1204	1.9044	0.784	9e-06	SCO1631	helicase	2.074	0.8258	-1.2482	0.001807	2	6.19122
-0.4284	0.0459	0.4743	0.008924	SCO4145	ppk polyphosphate kinase	0.6642	-0.5955	-1.2597	0.000736	5	3.12229
-0.0753	0.5793	0.6546	0.05189	SCO4941	hypothetical protein	-0.2711	-1.5336	-1.2625	6.9e-05	16	4.45993
-0.3262	2.165	2.4913	4.9e-05	SCO6273	type I polyketide synthase cpkC	1.1583	-0.1144	-1.2727	7e-06	17	4.36821
-1.8332	-1.0025	0.8307	0.002814	SCO4624	hypothetical protein	-2.3919	-3.6739	-1.282	4.8e-05	16	6.62045
-0.3504	-0.3223	0.0281	0.905211	SCO3686	hypothetical protein	-0.1502	-1.4324	-1.2822	0.001269	16	1.47759
3.473	3.5363	0.0633	0.805845	SCO3890	thioredoxin reductase	3.1093	1.8106	-1.2987	0.000719	15	1.55914
0.756	4.0504	3.2943	0	SCO5770	recombination regulator RecX	3.3241	2.0234	-1.3007	0.000457	23	3.25959
-0.2438	3.3736	3.6174	0	SCO5285	ATP-dependent protease	1.9971	0.6869	-1.3102	0.001799	7	3.02041
-1.7714	-1.6583	0.1131	0.709801	SCO2845	GntR family transcriptional regulator	-1.3106	-2.6209	-1.3103	0.000677	4	1.68142
0.7544	2.931	2.1766	0	SCO5769	rec A recombinase A	3.3789	2.0676	-1.3113	0.003628	23	5.70049
-1.2082	0.5944	1.8026	0.000612	SCO6267	putative transcriptional regulator	0.9663	-0.3482	-1.3145	0.00244	4	9.03144
0.1475	0.2934	0.1459	0.551605	SCO1785	iron-siderophore uptake system ATP-binding component [Streptomyces coelicolor A3(2)]	0.3734	-0.9464	-1.3198	5.3e-05	20	1.76575
2.5303	2.7696	0.2393	0.186494	SCO1935	transketolase	2.865	1.543	-1.322	0.000866	16	2.03936
-1.172	0.9684	2.1404	1e-06	SCO6199	possible secreted esterase	0.7278	-0.6089	-1.3367	0.000126	20	6.1184
-0.399	0.2936	0.6926	0.006689	SCO4004	small membrane protein	0.2337	-1.113	-1.3467	0.003987	16	4.40912
-2.2174	-1.963	0.2544	0.184691	SCO7157	integral membrane protein	-1.3608	-2.7176	-1.3568	0.00031	16	2.06693
0.5797	0.9617	0.382	0.015046	SCO5859	ferrochelatase	2.1427	0.7682	-1.3745	0.000583	16	2.50284
0.3448	0.4379	0.0932	0.720386	SCO6109	probable secreted hydrolase	1.1138	-0.2797	-1.3935	5e-06	7	1.61694
0.5913	0.9233	0.332	0.045728	SCO1343	uracil-DNA glycosylase	1.6094	0.2135	-1.3959	0.000633	2	2.29685
-2.8681	-2.7582	0.1099	0.656328	SCO7646	hypothetical protein	-2.6583	-4.0581	-1.3998	0.000483	16	1.6552
-0.2429	0.0589	0.3018	0.03554	SCO1567	transmembrane-transport protein	0.9306	-0.4743	-1.4049	4.1e-05	20	2.18805
-0.2024	0.5194	0.7218	6.8e-05	SCO5815	ATP-dependent DNA helicase	1.4015	-0.0055	-1.407	6.1e-05	2	4.39372
3.3977	3.4282	0.0305	0.89703	SCO3822	hypothetical protein	2.9675	1.5542	-1.4133	0.001412	16	1.4766
1.4153	1.4435	0.0282	0.90554	SCO6565	transcriptional regulator	2.1911	0.7777	-1.4134	0.001832	4	1.47179
-0.8779	-0.3857	0.4922	0.013363	SCO1046	metal transporter ATPase	1.6308	0.1952	-1.4356	0.001731	16	2.88989
1.0607	1.4531	0.3925	0.031238	SCO2162	quinolinate synthetase	1.6545	0.2183	-1.4362	0.000657	13	2.47789
-0.9355	0.6158	1.5513	4e-05	SCO0761	hypothetical protein	-1.4026	-2.8389	-1.4363	0.003269	16	36.74
-0.3321	0.5987	0.9308	7.9e-05	SCO0593	hypothetical protein	1.4217	-0.024	-1.4457	0.000147	16	6.52725
5.3643	5.8675	0.5032	0.002537	SCO4762	GroEL1	4.0562	2.6055	-1.4507	2.5e-05	15	2.91634
-0.9416	-0.6201	0.3215	0.23661	SCO2354	hypothetical protein	-1.295	-2.7487	-1.4537	0.000147	16	2.21737
-2.0599	-0.5635	1.4964	0	SCO7608	hypothetical protein	0.4262	-1.0644	-1.4906	0.00044	16	728.32
0.2845	0.5549	0.2705	0.083018	SCO0729	hypothetical protein	0.4596	-1.037	-1.4966	0.000136	16	2.03822
-0.5944	3.1298	3.7241	0	SCO1293	putative acetyltransferase	1.1667	-0.3317	-1.4984	0.0023	16	3.31839
0.0949	0.2788	0.1839	0.324227	SCO0645	Zinc-containing dehydrogenase	2.551	1.0491	-1.5019	0.001814	16	1.80886
0.0735	2.0516	1.978	0	SCO2353	putative acetyltransferase	2.3494	0.8355	-1.5139	0.000413	16	10.6406
-1.8356	-1.6819	0.1537	0.434196	SCO7090	hypothetical protein	-0.5032	-2.0436	-1.5404	4.7e-05	16	1.72771
-0.2233	-0.2065	0.0169	0.945936	SCO6262	helicase	1.7441	0.1836	-1.5605	0.000174	2	1.44518
0.0251	0.1169	0.0918	0.687104	SCO4375	MarR family regulatory protein	0.6517	-0.9097	-1.5614	0.000216	4	1.59089
-0.6079	0.1661	0.774	6.8e-05	SCO7693	oxidoreductase	1.2642	-0.2982	-1.5624	0.000205	16	4.19098
0.8716	1.0369	0.1653	0.389053	SCO3351	DNA repair protein RadA	2.2983	0.727	-1.5713	0.001242	2	1.74674
-0.3093	0.9694	1.2788	0	SCO1292	putative secreted protein	1.4637	-0.1102	-1.5739	1.1e-05	20	13.6711
-0.7287	0.0917	0.8204	0.000169	SCO6342	hypothetical protein	0.9092	-0.6989	-1.6081	4e-05	16	4.36006
0.4867	2.3984	1.9117	2e-06	SCO0499	Methionyl-tRNA formyltransferase	1.4068	-0.2303	-1.6371	8.8e-05	17	18.2766
0.7957	1.7479	0.9521	2.8e-05	SCO3390	two component sensor kinase	1.6812	0.0232	-1.658	0.00013	21	5.22912
-0.4447	2.0856	2.5303	0	SCO3105	hypothetical protein	1.4411	-0.2195	-1.6606	0.000823	16	6.8148
-0.1305	0.2529	0.3834	0.020607	SCO1182	hypothetical protein	1.4555	-0.2374	-1.6929	9e-06	16	2.24233
0.392	0.6237	0.2317	0.31088	SCO1335	oxidoreductase	1.5782	-0.136	-1.7142	2e-06	9	1.85627
-0.2684	1.2141	1.4826	0	SCO3050	hypothetical protein	2.6441	0.9251	-1.719	0.002896	16	19.1529
0.0549	1.5625	1.5076	0	SCO3091	cyclopropane-fatty-acyl-phospholipid synthase	1.3877	-0.3364	-1.7241	0.000126	11	21.11
-1.4276	-0.7722	0.6554	0.034219	SCO3701	putative thioredoxin reductases	-0.4016	-2.1373	-1.7357	0.00013	15	3.13017
-0.1848	-0.1748	0.01	0.969561	SCO5920	DEAD-box RNA helicase	0.0361	-1.71	-1.7461	1.6e-05	2	1.43051
-0.2143	2.2259	2.4402	0	SCO1568	PqrA, TetR family transcriptional regulator	2.214	0.4584	-1.7556	0.003056	4	8.66748
1.0345	1.4981	0.4636	0.010707	SCO3366	exporter	1.9222	0.1602	-1.762	0.000539	20	2.42412
-0.381	0.9081	1.2891	0	SCO1291	hypothetical protein	2.215	0.4516	-1.7634	0.000161	16	9.1016
-1.0071	0.3362	1.3432	4e-06	SCO6735	hypothetical protein	0.8156	-0.9611	-1.7767	7.5e-05	16	10.1781
-0.6629	0.6977	1.3606	1e-06	SCO6478	hypothetical protein	1.1533	-0.6509	-1.8042	0.000275	16	10.0895
5.3054	6.7632	1.4578	1.4e-05	SCO4761	co-chaperonin GroES	4.589	2.7822	-1.8068	2.2e-05	15	13.2288
0.5917	0.8505	0.2588	0.271588	SCO2199	hypothetical protein	1.2553	-0.5543	-1.8096	0.000124	16	1.88623
1.4535	1.6846	0.231	0.14808	SCO2003	DNA polymerase I	2.7039	0.8651	-1.8388	0.000104	2	1.82059
-1.0658	-0.9685	0.0972	0.738312	SCO7528	hypothetical protein	0.9912	-0.86	-1.8512	0.000848	16	1.57095
0.3822	0.5262	0.1441	0.545832	SCO4289	possible secreted protein	2.1913	0.34	-1.8513	0.00985	20	1.65295
0.1593	1.0786	0.9193	0.000495	SCO0497	iron-siderophore permease transmembrane protein	1.2766	-0.5823	-1.8589	4.5e-05	17	4.18153
0.2402	1.36	1.1197	1e-06	SCO3712	hydrolase	1.8039	-0.0566	-1.8605	0.006497	7	5.68931
-1.1325	0.7989	1.9314	0.047991	SCO6272	Possible secreted FAD-binding protein	0.3601	-1.5066	-1.8667	7e-06	20	83.0189
0.168	0.2612	0.0932	0.680358	SCO1966	excinuclease ABC subunit B	2.5097	0.641	-1.8687	0.000135	18	1.56268
-1.1743	2.0731	3.2474	5.3e-05	SCO6274	type I polyketide synthase cpkb	1.2752	-0.6077	-1.8829	2.2e-05	17	5.31721
-0.1762	0.2045	0.3807	0.062621	SCO1183	hypothetical protein	0.9119	-0.9914	-1.9033	1.9e-05	16	2.12141
-0.4822	3.4559	3.9381	0	SCO1969	DNA-methyltransferase	2.041	0.1375	-1.9035	0.000301	16	4.06039
0.3957	2.6016	2.2059	0	SCO2205	hypothetical protein	3.2985	1.371	-1.9275	0.002385	16	20.9968
-1.983	4.4051	6.3881	9.6e-05	SCO6279	Diaminobutyrate-pyruvate aminotransferase	2.9855	1.0545	-1.931	0.000376	17	2.63961
-1.4434	1.8111	3.2545	0.000385	SCO6275	type I polyketide synthase cpkA	1.4575	-0.4885	-1.946	1.2e-05	17	5.62065
-1.5985	1.0108	2.6093	0	SCO1971	hypothetical protein	0.6706	-1.3029	-1.9735	1.9e-05	16	10.1935
-1.4669	3.7489	5.2158	0.000262	SCO6278	Integral membrane transport protein	2.7845	0.8107	-1.9738	2.9e-05	17	3.13622
-0.9839	0.3065	1.2904	1e-05	SCO7507	dioxygenase	1.1461	-0.883	-2.0291	1.5e-05	16	6.35506
-0.7801	0.0924	0.8726	0.000124	SCO1169	xylose isomerase	0.9028	-1.1269	-2.0297	2.8e-05	13	3.54721
0.7672	1.8016	1.0344	2e-06	SCO3106	lipoprotein	1.9053	-0.1319	-2.0372	3.1e-05	16	4.33177
0.9208	1.9019	0.9811	2e-06	SCO2489	TetR family transcriptional regulator	2.332	0.2489	-2.0831	0.00033	4	3.93234
0.9663	1.499	0.5327	0.00831	SCO1713	hypothetical protein	1.3991	-0.7062	-2.1053	0.000169	16	2.37231
1.3428	2.0644	0.7216	0.00161	SCO3661	clpB ATP-dependent protease ATP-binding subunit	2.5918	0.4564	-2.1354	0.000481	7	2.85784
0.0761	3.6058	3.5297	0	SCO4005	RNA polymerase sigma factor	2.3594	0.2177	-2.1417	0.002327	4	5.77851
-0.2644	0.6334	0.8978	8e-06	SCO5494	NAD-dependent DNA ligase LigA	2.7294	0.5702	-2.1592	7.9e-05	2	3.42734
0.0639	0.3287	0.2648	0.187691	SCO4303	transcriptional regulator	0.6966	-1.4828	-2.1794	0.001441	4	1.8054
0.2549	1.4797	1.2248	0	SCO1181	putative plasmid partition protein SopA	2.7214	0.5294	-2.192	0.002621	2	4.99595
-0.797	-0.7966	0.0004	0.99881	SCO4851	hypothetical protein	1.3319	-0.9429	-2.2748	2e-06	16	1.41471
-1.3611	4.6226	5.9837	5.3e-05	SCO6277	epoxide hydrolase	3.101	0.8187	-2.2823	5.2e-05	17	3.15823
-0.5178	2.1785	2.6962	1e-06	SCO0498	peptide monooxygenase	1.4294	-0.8763	-2.3057	0.000283	17	18.1146
-0.0475	0.5168	0.5642	0.005416	SCO3166	membrane transport protein	2.5437	0.2363	-2.3074	6.7e-05	20	2.32966
-2.9108	4.9814	7.8922	9e-05	SCO6276	Secreted monooxygenase	3.4133	1.0765	-2.3368	9.6e-05	17	2.60395
-0.2413	1.3785	1.6198	0	SCO6445	inositol monophosphatase	2.7569	0.4096	-2.3473	0.000951	11	7.71179
0.0882	0.4863	0.3981	0.017537	SCO7364	TetR family transcriptional regulator	2.2221	-0.1277	-2.3498	4.5e-05	4	1.99114
-2.1286	0.3397	2.4682	0.003244	SCO6268	histidine kinase	0.8069	-1.5636	-2.3705	1.9e-05	21	70.0405
-1.2662	-1.1243	0.1418	0.488816	SCO7607	hydrolase	0.6192	-1.7887	-2.4079	1e-06	16	1.5912
1.5388	1.6716	0.1327	0.582302	SCO7427	hypothetical protein	3.3315	0.9236	-2.4079	0.000127	16	1.57918
-1.2164	-1.0914	0.125	0.559838	SCO4054	integral membrane protein	1.4192	-1.0501	-2.4693	5.8e-05	16	1.56503
-0.1835	-0.0389	0.1446	0.490874	SCO5265	hypothetical protein	1.501	-0.97	-2.471	4.4e-05	16	1.59002
-0.4922	1.0765	1.5688	0	SCO7468	flavin-binding monooxygenase	2.8619	0.3072	-2.5547	0.000216	16	5.91491
0.4994	1.1017	0.6023	0.000602	SCO0563	hypothetical protein	2.5722	0.0138	-2.5584	9.5e-05	16	2.28511
2.3757	2.6163	0.2406	0.250717	SCO4336	marR-family protein	2.789	0.1793	-2.6097	0.000322	4	1.70146
0.2771	1.0872	0.8101	4e-06	SCO6084	DNA polymerase III subunit epsilon	3.5514	0.9219	-2.6295	0.000917	2	2.67359
1.0703	1.2991	0.2288	0.349597	SCO3156	penicillin-binding protein	2.1134	-0.6387	-2.7521	1.7e-05	16	1.67068
-1.5236	0.1715	1.6951	8.6e-05	SCO0774	cytochrome P450	1.2758	-1.6217	-2.8975	8e-06	15	5.40163
-0.4592	0.4108	0.8699	0.0009	SCO3608	hypothetical protein	2.5561	-0.3979	-2.954	0.000373	16	2.59479
-0.493	0.0278	0.5208	0.000399	SCO3286	putative secreted protin	3.617	0.5045	-3.1125	0.001007	20	1.98258
0.7557	1.3303	0.5747	0.001179	SCO3167	TetR family transcriptional regulator	4.0844	0.9638	-3.1206	1.1e-05	4	2.05269
-0.3677	-0.0125	0.3552	0.224812	SCO2782	pyridoxal-dependent decarboxylase	2.0245	-1.1984	-3.2229	2.7e-05	17	1.76455
1.3377	1.3864	0.0487	0.834923	SCO6662	Transaldolase	3.7538	-0.0794	-3.8332	1.7e-05	9	1.45061
-1.1785	-1.0825	0.096	0.67475	SCO3607	secreted protein	2.5465	-1.586	-4.1325	3.9e-05	20	1.48148
-1.2615	-1.2203	0.0412	0.870125	SCO5484	small hydrophobic membrane protein	3.816	-1.7698	-5.5858	4.5e-05	16	1.43523

## Sheet: Transcripts from Table 2
Table 2. Transcripts up- or down- regulated in MI or MII in liquid and solid cultures, sowing differences in their abundances (coefficient of variation between liquid and solid higher than 0.7)
(Fig. 4B, E, H, K, N, Q, T; Fig. 5B, E, H, K).
Functional categories: 1. cell division/septation; 2. DNA/RNA replication; 3. TTA BldA targets and Bld Whi proteins; 4. transcriptional regulators; 5. other regulatory genes; 6. Krebs cycle and energy metabolism;
7. catabolism, degradation; 8. glycolysis and glyconeogenesis; 9. pentose phosphate pathway; 10. amino acid metabolism; 11. lipid metabolism; 12. nucleotide metabolism; 13. other anabolic enzymes;
14. translation, protein folding, RNA/protein processing; 15. stress/defense proteins; chaperons/homeostasis; 16. unknown; 17. secondary metabolites synthesis; 18. nucleases/RM methylases; 19. ABC transporters;
20. transporters/secreted; 21. kinases/phosphatases; 22. Transposons-IS; 23. Conjugation-recombination-mutagenesis.
LIQUID CULTURES				GENE	DESCRIPTION	SOLID CULTURES				CATEGORY	CV between liquid and solid
MG VALUES		MII/MI ABUNDANCES				MG VALUES		MII/MI ABUNDANCES
Average log2 (MIL 14h/DNA)	Average log2 (MIIL 90h/DNA)	Average log2 (MIIL 90h/MIL 14h)	P value (MIIL 90h/MIL 14h)			Average log2 (MIL16h/DNA)	Average log2 (MIIL72h/DNA)	Average log2 (MIIL 72h/MIL 16h)	P value (MIIL 72h/MIL 16h)
-2.1218	-1.2726	0.8492	0.002147	SCO2718	rdlA	-3.5438	3.8595	7.4033	2e-06	3	1.12316
-2.6445	-2.4999	0.1446	0.517057	SCO7434	lipoprotein	-2.5673	1.4986	4.0659	3e-06	11	1.31708
-2.4825	-2.355	0.1275	0.550534	SCO5316	whiE, ORFV acyl carrier protein	-2.8636	1.0788	3.9424	2e-06	3	1.32561
-3.8484	-3.3445	0.5038	0.009052	SCO7336	hypothetical protein	-4.1697	-0.7247	3.445	3e-06	16	1.05335
0.7748	1.2383	0.4636	0.016164	SCO3108	hypothetical protein	-0.4627	2.9624	3.4251	1.4e-05	16	1.07702
-1.3428	-1.1543	0.1886	0.384883	SCO0591	putative lysozyme	-2.3128	0.3765	2.6893	7e-06	7	1.22886
-1.6483	-1.0334	0.615	0.001025	SCO1172	anhydro-N-acetylmuramyl-tripeptide amidase	-2.4827	0.0938	2.5765	8e-06	16	0.869177
-0.1231	0.5346	0.6576	0.000297	SCO6424	two-component system sensor protein histidine kinase	-0.0699	2.2752	2.3451	1e-06	21	0.79478
-1.424	-1.0369	0.3872	0.212985	SCO2404	sugar-binding receptor	-3.0282	-0.6888	2.3394	1.4e-05	16	1.01255
-2.6176	-2.2356	0.3819	0.025377	SCO6324	probable hydrolase	-3.2154	-1.0224	2.193	0.0001	7	0.994711
-2.0532	-1.6626	0.3906	0.125914	SCO6211	uricase	-2.7509	-0.6728	2.0781	5.1e-05	12	0.966697
-0.3033	0.1788	0.482	0.014994	SCO5785	two-component transcriptional regulator	-0.4331	1.5677	2.0008	7e-06	4	0.865115
-3.2522	-2.8867	0.3655	0.024962	SCO7334	trehalose synthase	-3.1545	-1.1651	1.9894	9.7e-05	16	0.975218
-1.0058	-0.878	0.1278	0.614163	SCO6209	putative OHCU decarboxylase	-1.6933	0.2529	1.9462	2.3e-05	16	1.23993
2.9399	3.4287	0.4888	0.00273	SCO4108	probable peptidase	1.1196	2.9743	1.8547	0.000112	7	0.824269
-3.0735	3.3144	6.3879	0	SCO6931	hypothetical protein	-4.0977	-2.2431	1.8546	0.000373	16	0.777805
-1.5672	5.0034	6.5707	0	SCO6286	putative regulatory protein	0.5287	2.3143	1.7856	0.001095	17	0.809827
-0.0321	0.201	0.2331	0.258256	SCO6566	ROK family protein	-0.2185	1.5612	1.7797	4e-06	4	1.08666
2.8572	2.8623	0.0052	0.982552	SCO3023	S-adenosyl-L-homocysteine hydrolase. Methionine metabolism	1.5408	3.2114	1.6706	0.000444	10	1.40544
-1.8571	-1.6515	0.2056	0.308551	SCO7590	catalase	-2.0351	-0.3891	1.646	2.1e-05	7	1.10015
-2.5033	-2.2324	0.271	0.36481	SCO6547	hypothetical protein	-1.9399	-0.3032	1.6367	0.003484	16	1.01242
-1.2724	-0.8524	0.42	0.057784	SCO1822	transmembrane transport protein	-1.586	0.0427	1.6287	0.000143	20	0.834363
-0.6532	-0.1118	0.5414	0.020894	SCO3814	DNA-binding protein	-2.2132	-0.5971	1.6161	0.000252	16	0.704452
-3.0913	-3.0327	0.0586	0.832913	SCO7740	insertion element	-4.3602	-2.8776	1.4826	0.000977	22	1.30667
-1.5699	-1.3143	0.2557	0.199556	SCO6417	integral membrane transporter	-1.7577	-0.2864	1.4713	0.000246	20	0.995436
-0.9639	-0.4929	0.471	0.004142	SCO5693	acyl CoA dehydrogenase	-0.9006	0.5375	1.4381	6.9e-05	17	0.716404
0.2071	0.2155	0.0084	0.971739	SCO1321	elongation factor Tu	-0.0864	1.3389	1.4253	0.000215	14	1.39764
2.8357	3.2401	0.4044	0.015971	SCO2067	Thioredoxin_like; Protein Disulfide Oxidoreductases	0.725	2.1477	1.4227	3.9e-05	16	0.788185
-0.7902	-0.3896	0.4006	0.02638	SCO6128	hypothetical protein	-1.3133	0.1044	1.4177	9.7e-05	16	0.791067
-1.6579	-1.2816	0.3763	0.092304	SCO3786	hypothetical protein	-0.9032	0.4943	1.3975	6.6e-05	16	0.814181
0.9452	5.7912	4.846	0	SCO3663	hypothetical protein	1.8124	3.2037	1.3913	9.4e-05	16	0.783301
-2.0769	1.9614	4.0384	0	SCO7471	phenylacetate-CoA oxygenase subunit PaaA	-0.6628	0.6729	1.3357	0.003169	16	0.711225
-1.1766	-1.0459	0.1307	0.560729	SCO4632	ATP/GTP binding protein	-1.7996	-0.4992	1.3004	0.001889	16	1.1559
-1.1779	-0.8048	0.373	0.119627	SCO5629	ATP /GTP-binding protein	-0.8493	0.4227	1.272	0.000525	16	0.772874
-1.0822	-0.8497	0.2325	0.413157	SCO1192	hypothetical protein	-1.3176	-0.0623	1.2553	0.013273	16	0.972212
-0.2927	0.1219	0.4147	0.027086	SCO2290	hypothetical protein	-0.4961	0.7374	1.2335	3.7e-05	16	0.702559
-1.5918	-1.2295	0.3624	0.037826	SCO6414	possible hydrolase	-1.3844	-0.1769	1.2075	0.000854	7	0.761292
-1.2055	-1.1138	0.0917	0.692888	SCO2253	putative transcriptional regulator	-1.8283	-0.6212	1.2071	0.000288	4	1.21452
0.1446	0.4595	0.3149	0.35322	SCO2010	ABC transporter Branched chain amino acid transport permease	-0.8249	0.3198	1.1447	0.00062	19	0.803997
-1.4379	-1.3965	0.0414	0.860575	SCO7633	endo-beta-N-acetylglucosaminidase	-1.9283	-0.7883	1.14	0.000783	16	1.3151
1.8065	2.1648	0.3583	0.036804	SCO5540	Histidine kinase-like ATPases	0.3046	1.4418	1.1372	4e-06	21	0.736564
-0.5062	-0.2023	0.3038	0.091502	SCO6415	probable dihydropyrimidinase	-0.2096	0.9204	1.13	0.000191	2	0.814914
0.991	1.3581	0.3671	0.121988	SCO5047	fructose 1,6-bisphosphatase II	-0.2406	0.8824	1.123	3.2e-05	16	0.717404
2.4308	2.678	0.2471	0.304977	SCO1082	electron transfer flavoprotein subunit beta	1.7462	2.8393	1.0931	0.002787	16	0.892721
0.3686	0.5702	0.2016	0.287929	SCO4854	hypothetical protein	-0.0176	1.0483	1.0659	0.000571	16	0.964343
-0.7506	-0.4704	0.2802	0.13405	SCO1948	zinc-binding carboxypeptidase	-1.1063	-0.0694	1.0369	0.000786	16	0.812494
2.0115	8.0044	5.9929	0	SCO1550	small membrane protein	2.7686	3.8045	1.0359	0.001378	16	0.997362
-0.8444	2.3336	3.178	0	SCO6962	glutamine synthetase	0.048	0.9863	0.9383	0.000527	10	0.769481
-0.0139	2.766	2.7799	0	SCO6410	DNA-binding protein	0.2259	1.136	0.9101	0.001849	16	0.716612
-0.7061	2.0632	2.7693	0	SCO6630	hypothetical protein	-0.6777	0.2318	0.9095	0.021936	16	0.714949
-0.139	3.7672	3.9062	0	SCO2655	putative nuclease	0.7217	1.6236	0.9019	0.002275	18	0.883659
-1.8877	1.4106	3.2983	0	SCO7473	phenylacetic acid degradation protein PaaC	-0.6023	0.1161	0.7184	0.011422	7	0.90834
0.5652	3.5861	3.0209	0	SCO0402	hypothetical protein	0.7172	1.4088	0.6916	0.014089	16	0.887307
-2.1586	1.1733	3.3318	0	SCO7472	phenylacetate-CoA oxygenase subunit PaaB	-0.5929	0.0969	0.6898	0.035954	16	0.929071
1.1414	4.3496	3.2082	0	SCO6104	possible secreted protein	1.5345	2.2179	0.6834	0.007071	20	0.917516
0.7512	3.087	2.3358	0	SCO5806	hypothetical protein	0.7016	1.359	0.6574	0.007247	16	0.793003
-1.2745	1.498	2.7725	0	SCO5248	hypothetical protein	-0.6994	-0.0639	0.6355	0.041711	16	0.886788
-0.4063	1.4937	1.9	0	SCO6154	putative transcriptional regulator	0.2276	0.8526	0.625	0.000368	4	0.714108
0.2517	2.3288	2.0771	0	SCO5008	putative septum site-determining protein	0.8087	1.4317	0.623	2.3e-05	1	0.761604
-0.7256	1.5591	2.2847	9e-06	SCO2469	reductase	0.4845	1.0961	0.6116	0.002938	16	0.816946
-0.0491	2.8035	2.8526	0	SCO6750	isopentenyl-diphosphate delta-isomerase	0.5565	1.1337	0.5772	0.00244	17	0.938218
-0.5423	1.237	1.7792	0	SCO6091	hypothetical protein	-0.1104	0.4374	0.5478	0.010081	16	0.748372
-0.1561	2.0532	2.2093	0	SCO2011	Branched chain amino acid transport ATP-binding protein. The Mj1267/LivG ABC transporter subfamily is involved in the transport of the hydrophobic amino acids	-0.2117	0.3195	0.5312	0.007244	19	0.86597
0.2645	2.0993	1.8348	0	SCO0885	thioredoxin	-0.1355	0.3922	0.5277	0.002695	17	0.782442
1.3908	3.4367	2.0459	0	SCO1643	20S proteasome alpha-subunit	1.4216	1.9427	0.5211	0.000694	7	0.840044
-0.0834	1.4968	1.5802	0	SCO6960	hypothetical protein	0.1309	0.6368	0.5059	0.016142	16	0.728292
-2.2975	0.5415	2.839	0	SCO6944	hypothetical protein	-2.5401	-2.0433	0.4968	0.001626	16	0.992976
-0.4895	2.0709	2.5604	0	SCO1801	two component response regulator	-0.489	0.005	0.494	0.000679	4	0.956761
-0.0035	2.0409	2.0444	0	SCO6245	hypothetical protein	0.4516	0.9391	0.4875	0.010131	16	0.869619
1.8577	3.4284	1.5707	1e-06	SCO2267	heme oxygenase	1.8942	2.3751	0.4809	0.000496	16	0.751223
-1.156	0.3541	1.5101	0.000226	SCO7474	phenylacetic acid degradation protein PaaD	-0.633	-0.1781	0.4549	0.005273	7	0.759429
-1.0875	0.5777	1.6652	0	SCO0300	monooxygenase	-0.6894	-0.2356	0.4538	0.004077	16	0.808484
1.3283	3.1139	1.7857	0	SCO1907	hypothetical protein	1.3688	1.8191	0.4503	0.009126	16	0.844607
0.8627	2.3785	1.5158	0	SCO5040	hypothetical protein	0.4963	0.9368	0.4405	0.003197	16	0.777337
0.878	2.7102	1.8321	0	SCO1624	acetyltransferase	-0.0732	0.3508	0.424	0.006804	16	0.882653
0.6942	1.9256	1.2314	2e-06	SCO6760	phytoene synthase	0.1586	0.5665	0.4079	0.03015	17	0.710428
0.5416	2.0369	1.4953	0	SCO1323	hypothetical protein	0.6292	1.0364	0.4072	0.001676	16	0.808834
-1.3861	0.1835	1.5696	0	SCO1565	glycerophosphoryl diester phosphodiesterase	-1.5617	-1.1603	0.4014	0.030985	11	0.838196
-1.6437	0.6663	2.31	0	SCO6928	O-methyltransferase	-1.6923	-1.2921	0.4002	0.012425	16	0.996556
-0.8025	0.5371	1.3396	0	SCO5006	septum site-determining protein	-0.1196	0.2678	0.3874	0.048427	1	0.779742
0.0166	1.6935	1.6769	0	SCO2879	putative MinC septum formation inhibitor	0.037	0.4127	0.3757	0.042603	1	0.896509
-0.9987	0.6661	1.6648	0	SCO5441	hypothetical protein	0.0401	0.38	0.3399	0.014861	16	0.934649
-1.2724	0.39	1.6624	1e-06	SCO5456	putative glycosyl hydrolase	-0.5109	-0.1731	0.3378	0.04971	7	0.93654
1.223	2.304	1.081	1e-06	SCO5173	hypothetical protein	0.9944	1.3152	0.3208	0.022558	16	0.766932
-0.1816	1.2931	1.4747	1.4e-05	SCO1868	hypothetical protein	0.0881	0.4038	0.3157	0.01068	16	0.915479
-1.2266	0.383	1.6096	1e-06	SCO6769	aminotransferase	-0.408	-0.1046	0.3034	0.011367	10	0.965628
0.0426	1.3086	1.266	0	SCO0767	putative transcriptional regulator	0.2442	0.5129	0.2687	0.043555	4	0.919004
-0.5922	0.8559	1.4481	0	SCO6078	probable alpha amylase	0.1925	0.4604	0.2679	0.006468	7	0.972643
-1.7567	2.4155	4.1722	0	SCO2478	reductase activated by actinorhodin	-0.6597	-0.4116	0.2481	0.000553	17	1.25546
0.9366	2.6726	1.736	0	SCO3830	branched-chain alpha keto acid dehydrogenase E1 subunit beta	0.8343	1.0716	0.2373	0.011465	16	1.07408
-0.1656	1.4034	1.569	0	SCO6696	regulatory protein	0.4178	0.6467	0.2289	0.030683	5	1.05411
-0.1587	1.7935	1.9523	0	SCO0917	possible oxygenase	0.4364	0.6642	0.2278	0.021858	16	1.11867
-0.8023	1.0699	1.8721	0	SCO1034	TetR family transcriptional regulator	-0.4954	-0.2989	0.1965	0.047593	4	1.14554
1.8894	0.7546	-1.1348	1e-06	SCO3384	hypothetical protein	0.9577	0.7207	-0.237	0.009653	16	0.925558
0.2419	-1.0903	-1.3321	0	SCO3507	integral membrane efflux protein	-0.416	-0.6745	-0.2585	0.014142	20	0.954545
0.8723	-0.4931	-1.3653	0	SCO3779	putative nucleoside hydrolase	-0.3159	-0.6115	-0.2956	0.001874	7	0.910822
0.8073	-0.6175	-1.4248	0	SCO0796	putative membrane transporter	-0.4798	-0.7882	-0.3084	0.010418	20	0.910932
0.5045	-0.5609	-1.0653	0	SCO3898	hypothetical protein	-0.0039	-0.3192	-0.3153	0.009115	16	0.76826
0.3845	-1.7282	-2.1127	0	SCO3718	potassium-transporting ATPase subunit A	-1.3979	-1.7341	-0.3362	0.010633	20	1.02591
0.6422	-0.6793	-1.3215	0	SCO4606	NADH dehydrogenase subunit NuoL2	-0.0799	-0.4222	-0.3423	0.002806	6	0.83231
1.638	-0.3371	-1.9752	0	SCO3853	hypothetical protein	-0.0442	-0.4254	-0.3812	0.001256	16	0.956653
-0.1839	-1.5787	-1.3948	0	SCO6258	sugar ABC transporter permease	-0.4841	-0.8732	-0.3891	0.000742	19	0.797284
0.4911	-1.5352	-2.0262	0	SCO3277	phosphotransferase	-0.8628	-1.2721	-0.4093	0.003698	16	0.93888
1.8704	0.5034	-1.367	0	SCO3303	Lysyl-tRNA synthetase	1.1256	0.6806	-0.445	0.005132	10	0.719594
1.3363	-0.7011	-2.0374	0	SCO1147	ABC transporter transmembrane subunit	-0.4839	-0.9405	-0.4566	0.001084	19	0.896387
1.4478	0.0059	-1.4419	0	SCO2756	Predicted permease	0.9054	0.4475	-0.4579	0.001939	20	0.732491
2.0198	0.4168	-1.603	0	SCO1509	hydrolase	1.4248	0.9559	-0.4689	0.047299	7	0.774101
0.3347	-1.7711	-2.1057	0	SCO4608	NADH dehydrogenase subunit NuoN2	-1.1258	-1.6128	-0.487	0.000115	6	0.882936
0.9113	-0.9524	-1.8637	0	SCO4021	two component system histidine kinase	-0.0094	-0.5186	-0.5092	0.000853	21	0.807262
1.2924	-0.386	-1.6784	2e-06	SCO2223	TetR family transcriptional regulator	-0.247	-0.7747	-0.5277	0.001482	4	0.737653
2.1992	0.5517	-1.6475	0	SCO0741	oxidoreductase	0.9348	0.3881	-0.5467	0.000463	16	0.709492
1.1549	-1.5808	-2.7357	0	SCO0439	putative membrane protein	-1.5024	-2.193	-0.6906	0.009938	16	0.84412
2.4309	-0.3545	-2.7854	0	SCO0740	probable hydrolase	0.7389	-0.149	-0.8879	0.000267	7	0.730534
2.5025	-0.6778	-3.1803	0	SCO0753	hypothetical protein	-0.1058	-1.1049	-0.9991	0.001383	16	0.738068
0.7487	0.5823	-0.1664	0.366349	SCO5486	pyridoxal-phosphate-dependent aminotransferase	1.4424	0.4303	-1.0121	0.001828	16	1.01485
2.0031	1.7314	-0.2717	0.091915	SCO3542	Putative thymidine monophosphate kinase	2.0493	1.0303	-1.019	0.000129	12	0.818813
0.433	0.2757	-0.1573	0.466295	SCO4424	possible secreted protein	0.7127	-0.3257	-1.0384	0.023831	20	1.04212
-0.3122	-0.3597	-0.0475	0.841969	SCO5510	dehydrogenase	-0.5434	-1.5891	-1.0457	0.002777	16	1.29132
0.7058	0.4251	-0.2807	0.155232	SCO6446	hypothetical protein	1.6802	0.6333	-1.0469	0.000683	16	0.816187
0.9067	0.5611	-0.3456	0.137247	SCO3784	hypothetical protein	0.4771	-0.58	-1.0571	0.000283	16	0.71734
0.0014	-0.3174	-0.3188	0.348603	SCO2383	possible secreted protein	-0.3234	-1.3955	-1.0721	5.8e-05	20	0.765926
-0.83	-1.0777	-0.2477	0.192575	SCO0263	oxidoreductase	-0.1516	-1.2268	-1.0752	0.000142	16	0.884618
1.2848	1.1745	-0.1102	0.627051	SCO5860	SuhB protein probable extragenic suppressor protein	1.938	0.847	-1.091	0.000992	16	1.15473
-0.1198	-0.1798	-0.06	0.819571	SCO4685	DEAD-box RNA helicase	-0.0176	-1.1101	-1.0925	8.5e-05	2	1.26696
1.5004	1.4048	-0.0956	0.672214	SCO3402	possible secreted protein	1.1782	0.081	-1.0972	0.002752	20	1.18752
-2.2629	-2.3988	-0.1358	0.598166	SCO6953	hypothetical protein	-0.2776	-1.3918	-1.1142	8.3e-05	16	1.10693
-0.6064	-0.712	-0.1055	0.637214	SCO6693	hypothetical protein	0.3619	-0.7624	-1.1243	1.1e-05	16	1.17157
-1.6465	-1.9006	-0.2541	0.236755	SCO3519	hypothetical protein	-1.5171	-2.6939	-1.1768	6.2e-05	16	0.91194
0.0565	-0.2657	-0.3222	0.153495	SCO6778	transcriptional regulator	0.6553	-0.5295	-1.1848	0.000245	4	0.809489
0.71	0.457	-0.253	0.265669	SCO3367	TetR family transcriptional regulator	0.8682	-0.327	-1.1952	0.000774	4	0.920088
-0.6525	-0.7439	-0.0915	0.700008	SCO6494	hypothetical protein	-0.3265	-1.5233	-1.1968	1.8e-05	16	1.21333
-0.1861	-0.3473	-0.1612	0.440785	SCO2206	arsC, arsenate reductase	-0.7713	-1.9864	-1.2151	7.7e-05	16	1.08293
2.4187	2.4127	-0.006	0.986276	SCO3278	hypothetical protein	2.9167	1.6745	-1.2422	0.000229	16	1.40062
1.5382	1.4358	-0.1024	0.649229	SCO4186	hypothetical protein	1.1047	-0.1425	-1.2472	0.000489	16	1.19961
-1.0361	-1.1963	-0.1602	0.431127	SCO7094	flavohemoprotein	-0.1167	-1.3774	-1.2607	3.9e-05	16	1.09532
-0.8708	-1.1618	-0.291	0.169053	SCO4483	hypothetical protein	-0.3654	-1.6544	-1.289	0.003147	16	0.893282
-1.0474	-1.4815	-0.4341	0.077507	SCO0188	methylesterase	-0.0862	-1.3785	-1.2923	0.001157	17	0.703011
-0.2565	-0.472	-0.2155	0.223046	SCO7061	MarR family transcriptional regulator	0.9231	-0.4188	-1.3419	0.000177	4	1.02284
1.6853	1.5969	-0.0884	0.69738	SCO1856	precorrin-6Y C5,15-methyltransferase	1.9048	0.5601	-1.3447	0.000517	13	1.23974
-0.9151	-1.3483	-0.4333	0.043626	SCO0133	hypothetical protein	0.2627	-1.0823	-1.345	6.5e-05	16	0.72504
1.2107	1.2071	-0.0036	0.988432	SCO5657	aldehyde dehydrogenase	1.958	0.6052	-1.3528	0.000493	10	1.40671
0.26	0.0703	-0.1896	0.341027	SCO4308	transcriptional regulator	1.0062	-0.3482	-1.3544	1.9e-05	4	1.06689
0.5895	0.1372	-0.4523	0.005181	SCO4288	possible phosphatase	1.3103	-0.059	-1.3693	7e-06	7	0.71192
-0.0085	-0.1257	-0.1173	0.60377	SCO4223	AraC family transcription regulator	0.2672	-1.1098	-1.377	4.1e-05	4	1.19219
0.1574	-0.1109	-0.2683	0.137699	SCO4019	gntR family regulatory protein	0.2596	-1.138	-1.3976	3e-05	4	0.958684
-0.1571	-0.2873	-0.1302	0.557919	SCO5567	DNA methylase	1.3156	-0.1292	-1.4448	0.000505	16	1.1804
-0.8357	-0.9529	-0.1172	0.671076	SCO4346	hypothetical protein Contains two TTA leucine codons, possible targets for bldA regulation	-0.4611	-1.9332	-1.4721	0.001206	3	1.20564
1.0385	0.832	-0.2065	0.394235	SCO2905	putative sugar permease	1.1745	-0.3334	-1.5079	0.002735	12	1.07353
-0.9295	-1.4079	-0.4784	0.017162	SCO0447	MarR family regulatory protein	-0.6111	-2.12	-1.5089	0.000867	4	0.73333
0.6422	0.2664	-0.3758	0.07648	SCO4609	putative heat shock peptidase HtpX	2.1366	0.6083	-1.5283	0.000786	15	0.855985
1.0823	0.8267	-0.2556	0.11107	SCO4611	hypothetical protein	3.0043	1.4654	-1.5389	0.000463	16	1.01135
-0.1524	-0.2213	-0.0689	0.782369	SCO7426	hypothetical protein	0.952	-0.5899	-1.5419	0.000235	16	1.29323
-2.8515	-3.048	-0.1966	0.514598	SCO3513	possible secreted protein	-2.4819	-4.0251	-1.5432	0.000196	20	1.0946
-0.5043	-1.0065	-0.5022	0.027143	SCO5919	hypothetical protein	0.1377	-1.4298	-1.5675	0.000147	16	0.727913
0.5258	0.4254	-0.1003	0.664723	SCO2847	oxidoreductase	1.4698	-0.1123	-1.5821	2.7e-05	16	1.24559
-1.5437	-2.0761	-0.5325	0.121633	SCO5616	putative transcriptional regulator	-0.6562	-2.2545	-1.5983	0.001047	4	0.707372
3.6207	3.3927	-0.228	0.232038	SCO5227	redoxin	1.2937	-0.3309	-1.6246	0.000971	16	1.06612
0.0401	-0.1356	-0.1757	0.384624	SCO2470	deoxyguanosinetriphosphate triphosphohydrolase-like protein	1.1503	-0.5004	-1.6507	3e-06	12	1.14212
-1.3169	-1.3348	-0.0179	0.939747	SCO7205	hydrolase	0.6357	-1.0264	-1.6621	1e-06	7	1.38408
0.1941	0.0357	-0.1584	0.404598	SCO5264	putative transcriptional regulator	1.3824	-0.3071	-1.6895	1e-05	4	1.17176
0.2252	-0.1175	-0.3427	0.045966	SCO3007	hypothetical protein	1.3448	-0.4352	-1.78	0.001498	16	0.957577
2.1345	1.5694	-0.5651	0.004139	SCO1522	glutamine amidotransferase subunit PdxT	1.0518	-0.7436	-1.7954	0.000186	10	0.737093
-0.08	-0.1041	-0.0242	0.928889	SCO3710	large integral membrane protein	2.1428	0.3411	-1.8017	0.000303	16	1.37673
0.7183	0.3573	-0.361	0.023535	SCO2490	dehydrogenase	1.3331	-0.4961	-1.8292	2e-06	16	0.948018
-0.6704	-0.7956	-0.1251	0.62433	SCO4610	hypothetical protein	1.2413	-0.6043	-1.8456	7.1e-05	16	1.23467
0.9956	0.6068	-0.3888	0.016718	SCO2730	putative TetR-family transcriptional regulator	2.354	0.48	-1.874	2e-06	4	0.928226
0.3648	-0.136	-0.5007	0.010581	SCO1144	ABC transporter ATP-binding protein	1.5305	-0.3495	-1.88	2e-05	19	0.819349
0.8318	0.2094	-0.6224	0.003078	SCO4471	possible secreted protein	1.9566	0.0619	-1.8947	0.00016	20	0.714832
-1.9108	-1.9979	-0.0871	0.703271	SCO6086	transport system integral membrane protein	0.6052	-1.297	-1.9022	1e-06	20	1.29037
1.5329	1.2178	-0.3151	0.193661	SCO2780	Secreted protein	1.4415	-0.4619	-1.9034	2e-05	20	1.01248
1.8334	1.572	-0.2614	0.137089	SCO3400	dihydroneopterin aldolase	2.1882	0.2748	-1.9134	0.001578	13	1.07425
0.7142	0.4565	-0.2578	0.188048	SCO6341	exonuclease	2.1261	0.2088	-1.9173	5.8e-05	18	1.07898
3.4864	2.987	-0.4994	0.337273	SCO4165	hypothetical protein	2.5102	0.5728	-1.9374	0.014107	16	0.834553
0.1787	0.1466	-0.0321	0.893666	SCO7442	conjugal transfer protein TrbL	1.0229	-0.9292	-1.9521	9e-06	23	1.36846
1.8386	1.796	-0.0426	0.912627	SCO6101	hypothetical protein	0.8726	-1.1413	-2.0139	0.003288	16	1.35562
-0.1255	-0.3644	-0.2388	0.200687	SCO1044	possible secreted protein	2.1227	0.1038	-2.0189	0.001514	20	1.11505
2.2872	1.9117	-0.3755	0.020779	SCO5059	ppgK polyphosphate glucokinase	2.8324	0.7987	-2.0337	0.000719	6	0.973372
4.9131	4.6453	-0.2678	0.203105	SCO2950	DNA-binding protein HU	3.9094	1.8606	-2.0488	0.000208	16	1.08725
-0.6022	-0.8378	-0.2355	0.268619	SCO4852	hypothetical protein	1.4818	-0.5762	-2.058	8.3e-05	16	1.12379
0.9225	0.3445	-0.578	6.6e-05	SCO0192	oxidoreductase	1.6747	-0.4233	-2.098	8.3e-05	16	0.80329
-0.9387	-1.5601	-0.6213	0.004383	SCO7016	LacI family transcriptional regulator	-0.0453	-2.1874	-2.1421	2.4e-05	4	0.778293
0.5232	0.0032	-0.52	0.054171	SCO6219	Ser/Thr protein kinase	1.6567	-0.5323	-2.189	8e-06	21	0.871289
0.344	-0.1576	-0.5016	0.00486	SCO0922	succinate dehydrogenase/fumarate reductase iron-sulfur subunit	0.5422	-1.7739	-2.3161	0.000221	6	0.910704
0.4104	-0.3501	-0.7606	4.2e-05	SCO7363	oxidoreductase	2.1317	-0.2702	-2.4019	1e-06	16	0.73396
-0.2782	-0.9938	-0.7156	0.000471	SCO0190	methyltransferase	0.8693	-1.5431	-2.4124	2.2e-05	17	0.767148
-1.8192	-1.9962	-0.1771	0.435259	SCO6120	hypothetical protein	-0.0085	-2.4821	-2.4736	2.9e-05	16	1.22524
1.6441	1.397	-0.2471	0.482394	SCO6102	nitrite/sulphite reductase	1.6187	-0.8617	-2.4804	0.000659	13	1.15797
-0.9561	-1.4706	-0.5145	0.00138	SCO4641	transmembrane efflux protein	0.7355	-1.7476	-2.4831	6e-06	20	0.92875
0.6746	0.2536	-0.4209	0.011839	SCO0193	putative transcriptional regulator	1.8551	-0.6867	-2.5418	1.1e-05	4	1.01239
-1.71	-2.1058	-0.3958	0.047057	SCO3711	small membrane protein	1.4864	-1.1948	-2.6812	3.8e-05	16	1.05039
0.8698	0.4935	-0.3763	0.095109	SCO6661	Glucose-6-phosphate 1-dehydrogenase	3.0515	0.351	-2.7005	6e-05	9	1.06829
1.1923	0.5351	-0.6572	0.009554	SCO7511	Glyceraldehyde 3-phosphate dehydrogenase gap2	2.9882	0.2487	-2.7395	9e-06	8	0.866964
0.0407	-0.425	-0.4657	0.089008	SCO1679	gluconokinase	1.6475	-1.1324	-2.7799	5.2e-05	9	1.00837
0.2993	-0.5085	-0.8078	0.004143	SCO7428	flavohemoprotein	1.9808	-0.8621	-2.8429	0.000104	16	0.78836
0.4686	-0.235	-0.7036	0.025139	SCO3152	hypothetical protein	2.5417	-0.3789	-2.9206	5.4e-05	16	0.865104
-0.9014	-1.355	-0.4536	0.002254	SCO4031	integral membrane transport protein	1.6381	-1.2902	-2.9283	2e-06	20	1.03485
-1.0775	-1.7335	-0.656	0.026238	SCO4631	Type IV methyl-dependent restriction endonuclease ScoA3McrA	-0.1336	-3.1272	-2.9936	7e-06	18	0.905816
1.1158	0.5023	-0.6136	0.007113	SCO4256	hydrolytic protein	0.7526	-2.2845	-3.0371	4e-06	16	0.938819
-2.2514	-2.667	-0.4156	0.066882	SCO4642	hypothetical protein	-0.5837	-3.6274	-3.0437	1e-06	16	1.07441
1.3127	1.2042	-0.1085	0.651862	SCO3311	Aminolevulinic acid dehydratase. Porphyrin and chlorophyll metabolism	2.7903	-0.5035	-3.2938	4.5e-05	16	1.32401
1.5224	0.7502	-0.7722	0.000625	SCO6663	Transketolase. Biosynthesis of ansamycins	4.0964	0.4695	-3.6269	4.2e-05	16	0.917723
2.3532	2.0863	-0.267	0.16817	SCO4261	Bacterial regulatory proteins, luxR family	2.2654	-1.3776	-3.643	6e-06	5	1.22107
1.0615	0.5755	-0.4859	0.077135	SCO5656	transcriptional regulatory protein	3.6635	-0.1425	-3.806	0.000332	4	1.094
-3.021	-3.0293	-0.0083	0.97553	SCO1267	acyl carrier protein	0.0103	-3.8636	-3.8739	1e-06	17	1.40817
-0.6568	-1.2753	-0.6185	0.002024	SCO5485	small hydrophobic membrane protein	3.4772	-0.541	-4.0182	0.000125	16	1.03692
0.3566	0.1746	-0.182	0.418087	SCO4640	TetR family transcriptional regulator	2.4257	-1.8318	-4.2575	3e-06	4	1.29826
-1.4836	-2.2676	-0.784	0.001956	SCO7014	LacI family transcriptional regulator	1.1305	-3.3593	-4.4898	1e-06	4	0.993741
-1.8203	-2.159	-0.3387	0.051353	SCO3280	hypothetical protein	2.8058	-2.4425	-5.2483	0	16	1.24275
-1.1261	-1.2874	-0.1613	0.458403	SCO4032	marR regulatory protein	2.7976	-2.638	-5.4356	1e-06	4	1.3327

## Sheet: Transcripts from Table 3
Table 3. Transcripts showing similar abundances in liquid and solid cultures (coefficient of variation between liquid and solid cultures lower than 0.7)
(Fig. 4A, D, G, J, M, P, S; Fig. 5A, D, G, J).
Functional categories: 1. cell division/septation; 2. DNA/RNA replication; 3. TTA BldA targets and Bld Whi proteins; 4. transcriptional regulators; 5. other regulatory genes; 6. Krebs cycle and energy metabolism;
7. catabolism, degradation; 8. glycolysis and glyconeogenesis; 9. pentose phosphate pathway; 10. amino acid metabolism; 11. lipid metabolism; 12. nucleotide metabolism; 13. other anabolic enzymes;
14. translation, protein folding, RNA/protein processing; 15. stress/defense proteins; chaperons/homeostasis; 16. unknown; 17. secondary metabolites synthesis; 18. nucleases/RM methylases; 19. ABC transporters;
20. transporters/secreted; 21. kinases/phosphatases; 22. Transposons-IS; 23. Conjugation-recombination-mutagenesis.
LIQUID CULTURES				GENE	DESCRIPTION	SOLID CULTURES				CATEGORY	CV between liquid and solid
MG VALUES		MII/MI ABUNDANCES				MG VALUES		MII/MI ABUNDANCES
Average log2 (MIL 14h/DNA)	Average log2 (MIIL 90h/DNA)	Average log2 (MIIL 90h/MIL 14h)	P value (MIIL 90h/MIL 14h)			Average log2 (MIL16h/DNA)	Average log2 (MIIL72h/DNA)	Average log2 (MIIL 72h/MIL 16h)	P value (MIIL 72h/MIL 16h)
0.414	5.3724	4.9584	0	SCO5632	hypothetical protein	-2.6057	4.974	7.5797	2e-06	16	0.295665
-1.0313	5.0213	6.0526	0	SCO4174	hypothetical protein	-1.4579	5.4798	6.9377	1e-06	16	0.0963581
-0.6785	4.0699	4.7483	0	SCO0955	hypothetical protein	-2.0555	4.1565	6.212	0	16	0.188862
-2.8405	1.8601	4.7006	0	SCO6650	Hypothetical protein	-2.6769	3.1785	5.8554	1e-06	16	0.154711
-0.8087	5.0047	5.8134	0	SCO6992	regulatory protein, absR1	-1.5161	4.3081	5.8242	1.5e-05	17	0.00131243
-1.6367	1.8093	3.446	0	SCO2717	ChpD	-2.7365	2.8411	5.5776	1e-06	3	0.334073
-1.7789	2.0585	3.8374	0	SCO3290	Predicted nucleotide-binding protein	-1.8139	3.5611	5.375	6e-06	16	0.23604
-0.6112	6.5952	7.2064	0	SCO1800	chpE	-0.6996	4.6363	5.3359	1e-06	3	0.210909
-1.1943	2.466	3.6603	0	SCO3288	possible integral membrane protein	-1.4086	3.8267	5.2353	1.4e-05	16	0.250392
-1.3173	3.9266	5.2439	0	SCO5521	hypothetical protein	-1.5823	3.6068	5.1891	3e-06	16	0.00742825
-1.5515	3.4019	4.9534	0	SCO2217	probable secreted protein	-2.4039	2.6605	5.0644	1e-06	20	0.0156699
-1.6582	0.5214	2.1796	1e-06	SCO3289	large membrane protein	-1.8373	3.1162	4.9535	6e-06	16	0.549955
1.3574	4.9845	3.6271	0	SCO4440	hypothetical protein	-0.4965	4.3688	4.8653	3e-06	16	0.206194
-0.639	4.686	5.3249	0	SCO4442	hypothetical protein	-1.4357	3.3598	4.7955	2e-06	16	0.0739778
-0.1344	4.7753	4.9097	0	SCO1675	chaplin H	-1.6878	3.0654	4.7532	5e-06	3	0.0229046
0.6498	5.7952	5.1454	0	SCO0682	Hypothetical protein	-0.2711	4.4677	4.7388	1e-06	16	0.0581756
-1.8724	1.8337	3.7061	0	SCO1756	hypothetical protein	-2.3031	2.3671	4.6702	1e-06	16	0.162774
-1.666	4.1685	5.8345	0	SCO6682	ramS	-0.2928	4.2922	4.585	1.1e-05	3	0.169592
0.7911	6.0526	5.2615	0	SCO2492	hypothetical protein	-0.2873	4.2435	4.5308	1e-05	16	0.105528
-1.6521	4.6189	6.2711	0	SCO5826	hypothetical protein	-1.7243	2.7104	4.4347	2e-06	16	0.242585
-1.7378	-0.0053	1.7325	1e-06	SCO6440	hypothetical protein	-1.8296	2.5928	4.4224	1e-06	16	0.618059
1.2501	7.7666	6.5165	0	SCO1839	transcriptional regulator	0.8241	5.2293	4.4052	4e-06	4	0.273385
-0.3725	4.1328	4.5054	0	SCO1674	ChpC	-1.2103	3.1312	4.3415	3e-06	3	0.0262001
-1.807	-0.219	1.5879	2e-06	SCO6441	aldehyde dehydrogenase	-1.7764	2.5489	4.3253	1e-06	16	0.654682
-0.0936	4.5608	4.6545	0	SCO0930	putative lipoprotein	-0.7909	3.5286	4.3195	2e-06	16	0.0527927
-0.3562	5.4479	5.8041	0	SCO4175	hypothetical protein	-0.1531	4.1271	4.2802	1.5e-05	16	0.21371
-1.0684	3.7876	4.8561	0	SCO3323	bldN RNA polymerase sigma factor	-0.7737	3.4817	4.2554	2e-06	3	0.0932358
-0.6689	5.4202	6.0891	0	SCO0683	hypothetical protein	0.0227	4.2522	4.2295	3e-06	16	0.254867
-2.3615	0.6953	3.0569	0	SCO7647	calcium binding protein	-2.2465	1.9672	4.2137	5e-06	16	0.225011
-0.4785	6.2585	6.737	0	SCO3328	hypothetical protein	0.1446	4.3195	4.1749	4e-06	16	0.332056
-0.9753	4.2389	5.2142	0	SCO4677	Histidine kinase-like ATPases antagonistic regulator of sigma(F).	-0.5874	3.5526	4.14	3e-06	21	0.162403
-1.3518	2.9816	4.3335	0	SCO6652	hypothetical protein	-1.1097	3.0029	4.1126	6e-06	16	0.0369875
-1.8049	6.1283	7.9333	0	SCO7251	hypothetical protein	-0.2096	3.8664	4.076	1e-06	16	0.454235
-1.2008	0.7934	1.9942	1e-06	SCO1474	hypothetical protein	-1.7351	2.2341	3.9692	6e-06	16	0.468369
-0.7465	3.8704	4.6169	0	SCO4793	probable NPL/P60 family secreted protein	-1.1972	2.75	3.9472	3e-06	20	0.110589
-1.3366	4.1203	5.457	0	SCO1029	hypothetical protein	-1.3102	2.6229	3.9331	5e-06	16	0.22951
-0.4391	5.4966	5.9357	0	SCO2819	hypothetical protein	-0.344	3.5371	3.8811	6e-06	16	0.295987
-0.4852	3.8662	4.3514	0	SCO2954	RNA polymerase sigma factor SigU	-0.753	3.1176	3.8706	8e-06	4	0.0826993
-0.9126	2.9424	3.855	0	SCO0644	possible membrane protein	-0.9188	2.9448	3.8636	2e-06	16	0.00157571
-1.5176	4.0334	5.551	0	SCO0383	hypothetical protein	-0.6002	3.2547	3.8549	0	17	0.255015
-2.3913	2.3869	4.7782	0	SCO2976	hypothetical protein	-2.9509	0.8902	3.8411	6e-06	16	0.153755
-2.2649	1.4019	3.6669	0	SCO6655	GTP cyclohydrolase II	-2.4106	1.4155	3.8261	6e-06	16	0.0300471
-1.3251	4.4374	5.7625	0	SCO1630	rarA homologue	-0.6188	3.1297	3.7485	1e-06	5	0.299467
-1.4382	3.4927	4.9308	0	SCO4335	hypothetical protein	-2.3669	1.2184	3.5853	3e-05	16	0.223438
-1.0359	4.2678	5.3037	0	SCO0381	glycosyl transferase	-0.0573	3.5252	3.5825	1e-06	17	0.273924
-1.4421	2.5606	4.0028	0	SCO5175	hypothetical protein	-1.3509	2.1952	3.5461	2e-05	16	0.0855583
0.8967	7.5932	6.6965	0	SCO3579	wblA	1.6593	5.1856	3.5263	3e-06	3	0.438563
-1.8164	2.9223	4.7387	0	SCO0393	transferase	-0.9239	2.5859	3.5098	3e-06	17	0.210696
-1.2802	3.8119	5.0921	0	SCO5174	transferase	-0.9108	2.5952	3.506	2e-06	16	0.260881
-1.7912	0.9701	2.7613	0	SCO6543	hypothetical protein	-1.7945	1.7051	3.4996	4e-06	16	0.166767
0.0694	5.2648	5.1954	0	SCO3324	hypothetical protein	0.7947	4.2754	3.4807	2e-05	16	0.279498
0.1838	4.6524	4.4686	0	SCO4768	BldM	0.2625	3.7412	3.4787	2e-06	3	0.176152
-1.9849	2.0408	4.0257	0	SCO1627	putative ATP-GTP binding protein	-1.5777	1.8728	3.4505	2e-06	16	0.108806
-0.7396	3.5773	4.3169	0	SCO2805	putative sporulation protein	-0.7946	2.6486	3.4432	6e-06	1	0.159225
0.3679	7.9343	7.5663	0	SCO3113	hypothetical protein	-0.6125	2.8276	3.4401	2.6e-05	16	0.530176
-2.6789	-0.5897	2.0891	0	SCO7701	methyltransferase	-2.8363	0.6026	3.4389	4e-06	16	0.345316
-2.5453	3.397	5.9423	0	SCO0396	Putative Peptidase	-1.2275	2.1645	3.392	1e-06	17	0.386389
-1.7864	3.4154	5.2017	0	SCO0399	possible membrane protein. Contains a TTA leucine codon, possible target for bldA	-0.9947	2.3125	3.3072	1e-06	17	0.314874
0.3178	5.6832	5.3654	0	SCO5351	regulatory protein	0.448	3.7526	3.3046	1.9e-05	5	0.336149
-1.1272	4.1203	5.2476	0	SCO0684	hypothetical protein	-0.3727	2.9195	3.2922	8e-06	16	0.323819
-2.7559	-0.9759	1.7801	0	SCO7699	nucleotide-binding protein	-2.6626	0.6281	3.2907	6e-06	16	0.421297
-1.4002	3.9756	5.3758	0	SCO0395	Epimerase/dehydratase	-0.4554	2.7845	3.2399	1e-06	17	0.350595
-0.7554	3.994	4.7494	0	SCO3134	two-component system response regulator	-0.5574	2.6553	3.2127	4.7e-05	5	0.272946
-0.8327	4.311	5.1437	0	SCO0394	hypothetical protein	0.0669	3.2634	3.1965	6e-06	17	0.330179
-0.8971	5.835	6.732	0	SCO7252	regulatory protein	0.0523	3.2446	3.1923	0	3	0.504408
-0.7669	3.1802	3.947	0	SCO7253	hypothetical protein	-0.6244	2.5498	3.1742	6e-06	16	0.153472
-2.0456	-0.3528	1.6929	1e-06	SCO5834	Hypothetical protein membrane spanning	-1.9542	1.2186	3.1728	3e-06	16	0.430132
-0.4189	4.3537	4.7726	0	SCO2302	hypothetical protein	-0.4079	2.7598	3.1677	6e-06	16	0.285842
2.0216	4.3018	2.2802	0	SCO4173	hypothetical protein	0.3914	3.5483	3.1569	2.3e-05	16	0.228034
-0.0842	3.0573	3.1415	0	SCO3714	transposase	-0.885	2.2643	3.1493	3e-06	22	0.00175349
0.9792	6.4853	5.5061	0	SCO4412	Histidine kinase-like ATPases	0.1145	3.2499	3.1354	6e-06	21	0.387974
-1.3078	4.9359	6.2438	0	SCO5582	nsdA negative regulator of antibiotic production and morphological differentiation	0.4431	3.5648	3.1217	6e-06	3	0.471445
-1.8549	0.2012	2.0562	0	SCO0585	ATP/GTP binding protein	-2.493	0.6261	3.1191	4.3e-05	16	0.29045
-1.0425	3.2308	4.2733	0	SCO0382	UDP-glucose/GDP-mannose dehydrogenase; putative secreted protein	-0.1284	2.9714	3.0998	3e-06	17	0.225086
-1.9514	-0.8657	1.0858	1e-06	SCO6442	alcohol dehydrogenase	-1.9515	1.1464	3.0979	2e-06	7	0.680149
-0.5626	2.6024	3.1649	0	SCO5177	hypothetical protein	-0.9352	2.1025	3.0377	8e-06	16	0.029002
-0.0214	1.8404	1.8618	2e-06	SCO0944	Predicted transmembrane transcriptional regulator	-1.1939	1.8265	3.0204	2.1e-05	4	0.335609
-1.4766	2.769	4.2456	0	SCO5995	possible secreted protein Possible target for bldA regulation	-1.0934	1.9245	3.0179	7e-06	16	0.239035
0.0993	5.7007	5.6014	0	SCO1860	hypothetical protein	-0.06	2.943	3.003	0.000124	16	0.427071
1.4573	5.1754	3.7181	0	SCO3327	hypothetical protein	0.2398	3.2419	3.0021	0.000106	16	0.150677
-1.2695	0.238	1.5075	1e-06	SCO0141	calcium-binding protein	-1.5813	1.4135	2.9948	1.7e-05	16	0.467175
-0.5592	1.4129	1.9721	6e-05	SCO0867	hypothetical protein	-1.1994	1.7895	2.9889	7e-06	16	0.289855
-1.8249	2.908	4.733	0	SCO0400	epimerase	-1.2927	1.6953	2.988	7e-06	17	0.319622
0.9079	2.429	1.5211	0	SCO2525	hypothetical protein	-0.7366	2.2476	2.9842	3e-06	16	0.459267
-1.3913	0.6841	2.0755	0	SCO4176	hypothetical protein	-1.8007	1.1702	2.9709	4e-06	16	0.250929
-2.2339	-0.3902	1.8437	9e-06	SCO1835	hypothetical protein	-2.5815	0.3847	2.9662	5.3e-05	16	0.330039
0.5953	1.9212	1.3259	0	SCO0954	acetyltransferase	-1.3648	1.5788	2.9436	1.8e-05	16	0.535841
-1.8365	3.595	5.4315	0	SCO0387	bi-domain-containing oxidoreductase	-0.7031	2.2304	2.9335	2e-06	17	0.42232
-1.5313	0.976	2.5073	0	SCO5466	Hydrolase similar to many autolytic lysozyme from Clostridium	-1.4228	1.4947	2.9175	5e-06	7	0.106937
-0.9973	1.0519	2.0492	0	SCO1427	hypothetical protein	-1.1816	1.7334	2.915	1.4e-05	16	0.246651
-0.4864	2.3658	2.8522	0	SCO1563	acetyltransferase	-1.4072	1.5018	2.909	1.4e-05	16	0.0139428
-1.1831	2.3489	3.532	0	SCO4080	hypothetical protein	-1.593	1.3022	2.8952	1.3e-05	16	0.140119
-0.6993	1.9653	2.6647	0	SCO4979	phosphoenolpyruvate carboxykinase	-0.8295	2.048	2.8775	0.000963	16	0.0543006
-1.3035	4.0061	5.3096	0	SCO1375	hypothetical protein	0.0563	2.9289	2.8726	1.9e-05	16	0.421212
-1.1342	3.7479	4.8822	0	SCO0392	methyltransferase	-0.4034	2.4671	2.8705	3e-06	17	0.366965
-0.8778	1.7206	2.5984	0	SCO1432	hypothetical protein	-0.937	1.9294	2.8664	2.3e-05	16	0.0693546
0.4266	3.3728	2.9462	0	SCO2953	hypothetical protein	0.2856	3.1507	2.8651	4e-06	16	0.0197362
-0.6384	3.4305	4.069	0	SCO7342	hypothetical protein	-0.9481	1.9078	2.8559	3.5e-05	16	0.247741
-0.8216	3.8483	4.6699	0	SCO4772	transposase	-0.4271	2.4239	2.851	2.9e-05	22	0.342022
-0.6109	4.0065	4.6174	0	SCO1629	rarB homologue	-0.4116	2.4282	2.8398	2e-06	5	0.337111
0.3485	3.1057	2.7572	0	SCO5415	isobutyryl-CoA mutase A	-0.5402	2.2803	2.8205	3e-06	10	0.0160496
-0.7335	2.7014	3.435	0	SCO2529	metalloprotease	-0.335	2.4796	2.8146	1.1e-05	7	0.140389
0.6353	4.6009	3.9657	0	SCO4920	DeoR family transcriptional regulator	0.4625	3.2742	2.8117	6e-06	4	0.240801
-2.1943	-0.8183	1.3759	1e-06	SCO0932	Hypothetical protein	-2.9317	-0.1479	2.7838	0.0001	16	0.478657
-1.3777	0.7221	2.0998	0	SCO2250	hypothetical protein	-2.5505	0.2192	2.7697	3e-05	16	0.194554
-0.4824	1.5918	2.0742	0	SCO2572	possible integral membrane protein	-0.5419	2.2271	2.769	4e-06	16	0.202881
-0.4784	3.3303	3.8087	0	SCO2560	hypothetical protein	-0.4414	2.3221	2.7635	1e-05	16	0.224907
-1.0545	3.2498	4.3043	0	SCO1628	rarC homologue	-0.4955	2.2514	2.7469	6e-06	5	0.312358
-1.1318	1.3489	2.4806	0	SCO1189	hypothetical protein	-1.7511	0.9653	2.7164	9.6e-05	16	0.0641662
-0.1926	3.4743	3.6669	0	SCO5218	hypothetical protein	-0.554	2.14	2.694	2.2e-05	16	0.216304
-1.7496	1.4577	3.2073	0	SCO0389	lipoprotein	-1.0087	1.6792	2.6879	8e-06	17	0.1246
0.4478	3.906	3.4582	0	SCO0409	sapA spore-associated protein	-0.5732	2.1033	2.6765	2.7e-05	3	0.180203
-0.7537	3.7321	4.4859	0	SCO0385	putative exopolysaccharide transport protein	0.0861	2.7597	2.6736	1.1e-05	17	0.357983
-1.3046	0.3426	1.6471	0	SCO5319	whiE protein II	-0.4154	2.2516	2.667	7e-06	3	0.334335
-1.7758	4.0883	5.8642	0	SCO5085	actII-4 actinorhodin cluster activator protein	-1.2152	1.4288	2.644	7e-06	17	0.535254
0.0225	4.4643	4.4419	0	SCO0384	putative exopolysaccharide transport protein	0.4994	3.115	2.6156	5e-06	17	0.365962
-0.3905	3.1786	3.5691	0	SCO2573	oxidoreductase	-0.5524	2.0337	2.5861	1.1e-05	16	0.225853
0.8625	4.0594	3.1969	0	SCO0038	sigma factor	-1.0258	1.5237	2.5495	0.000226	4	0.159328
-1.4275	1.8417	3.2692	0	SCO4675	hypothetical protein	-1.3047	1.2371	2.5418	1.4e-05	16	0.177026
0.6589	4.0039	3.345	0	SCO0685	hypothetical protein	0.5778	3.1171	2.5393	7e-06	16	0.193639
-0.6793	1.076	1.7553	3e-06	SCO5125	hypothetical protein	-1.4793	1.0483	2.5276	3e-06	16	0.255013
-1.5247	-0.2832	1.2415	2.5e-05	SCO2251	hypothetical protein	-2.6159	-0.0904	2.5255	2.7e-05	16	0.482041
0.8293	5.1856	4.3563	0	SCO1673	hypothetical protein	0.7239	3.2351	2.5112	8.1e-05	16	0.379959
-0.9513	0.7246	1.6759	0	SCO2311	putative transposes	-0.8137	1.6895	2.5032	1.5e-05	22	0.27996
-1.8592	2.2782	4.1374	0	SCO5276	hypothetical protein	-1.4408	1.0618	2.5026	1.3e-05	16	0.348186
2.74	3.9389	1.1989	7.1e-05	SCO5864	putative protease	1.2492	3.7463	2.4971	2.9e-05	7	0.496735
-1.5356	2.2726	3.8082	0	SCO5827	transmembrane transport protein	-0.974	1.5153	2.4893	8e-06	20	0.296182
-1.6716	1.1647	2.8363	0	SCO0390	hypothetical protein	-1.0329	1.4547	2.4876	1.5e-05	17	0.0926269
1.0849	2.6731	1.5882	0	SCO4411	calcium binding protein	0.0775	2.5608	2.4833	2.6e-05	16	0.310908
0.392	3.7951	3.4031	0	SCO3195	hypothetical protein	0.4969	2.9721	2.4752	5e-06	16	0.223236
-2.0499	2.5663	4.6163	0	SCO6795	hypothetical protein	-1.7722	0.6965	2.4687	0.000316	16	0.428675
0.813	6.6854	5.8724	0	SCO4187	hypothetical protein	3.2001	5.6647	2.4646	0.000138	16	0.578068
-0.3461	2.5511	2.8972	0	SCO5176	reductase	-0.1449	2.3134	2.4583	4.6e-05	16	0.115899
-2.0296	1.8828	3.9124	0	SCO5249	nucleotide-binding protein	-1.0809	1.3621	2.443	2.4e-05	16	0.326973
-1.2417	0.5357	1.7774	4e-06	SCO1174	aldehyde dehydrogenase	-1.7409	0.657	2.3979	6e-06	16	0.210169
-1.067	2.6398	3.7068	0	SCO5219	lipoprotein	-1.0578	1.3292	2.387	0.000244	16	0.306291
-0.6871	3.1901	3.8773	0	SCO1626	rarE	-0.5537	1.8326	2.3863	2e-06	5	0.336642
-1.4159	2.5187	3.9346	0	SCO0391	transferase	-0.8537	1.5029	2.3566	5.4e-05	17	0.354722
-1.1244	0.9239	2.0483	0	SCO2823	decarboxylase	-0.48	1.8629	2.3429	6.5e-05	13	0.0948778
-1.8771	2.0041	3.8812	0	SCO5605	hypothetical protein	-1.1676	1.1537	2.3213	4.7e-05	16	0.355668
0.9329	2.9064	1.9735	0	SCO4883	peptidase	-0.1827	2.1203	2.303	5e-06	7	0.108964
0.4473	1.9182	1.4709	0	SCO2236	putative plasmid maintenance system killer protein	-0.7308	1.5686	2.2994	8e-05	22	0.310765
-0.8668	3.0886	3.9554	0	SCO5511	membrane associated phophodiesterase	0.2762	2.5746	2.2984	4e-06	7	0.374708
-2.0536	-0.1287	1.925	0	SCO4348	hypothetical protein	-2.7602	-0.4688	2.2914	0.00011	16	0.122893
0.6309	4.4623	3.8314	0	SCO5803	SOS regulatory protein LexA	0.436	2.7143	2.2783	4e-06	15	0.359496
-0.2111	4.5795	4.7906	0	SCO5390	alkanal monooxygenase	0.3442	2.6211	2.2769	8e-05	16	0.502994
-0.2477	1.9117	2.1594	0	SCO1451	endoglucanase	-0.2169	2.059	2.2759	1.6e-05	16	0.0371465
-1.4485	-0.2621	1.1865	1e-05	SCO0931	possible secreted proline-rich protein	-1.3065	0.9678	2.2743	0.000406	16	0.444516
-3.2022	3.3087	6.5109	0	SCO6932	hypothetical protein	-4.3057	-2.0704	2.2353	0.000235	16	0.691342
-1.3631	2.8767	4.2398	0	SCO0401	glutamate-1-semialdehyde 2,1-aminomutase	-0.425	1.7898	2.2148	1.2e-05	17	0.443681
-2.0439	0.0547	2.0986	0	SCO7771	hypothetical protein	-1.437	0.7743	2.2113	3e-05	16	0.0369804
-1.0002	-0.1987	0.8014	0.000823	SCO1030	putative histidine kinase	-1.5468	0.6592	2.206	1.5e-05	21	0.660506
-1.6352	1.8705	3.5057	0	SCO0398	glycosyl transferase	-0.7027	1.4917	2.1944	1e-05	17	0.325338
-0.9525	2.8912	3.8438	0	SCO0386	asparagine synthetase	-0.1347	2.0494	2.1841	2.4e-05	17	0.389384
-0.0017	2.1987	2.2005	0	SCO4545	hypothetical protein	-0.7074	1.4667	2.1741	2.8e-05	16	0.00853455
-1.378	1.1942	2.5723	0	SCO6797	ATP/GTP binding protein	-1.7236	0.4487	2.1723	0.000101	16	0.119227
-0.8525	0.5719	1.4244	2e-06	SCO4301	DNA-binding protein Contains TTA leucine codon, possible target for bldA regulation	-1.2277	0.9417	2.1694	3.1e-05	3	0.293169
-0.793	1.6403	2.4332	0	SCO0974	probable secreted protein	-0.912	1.2365	2.1485	6e-06	20	0.0878771
0.3199	3.4485	3.1285	0	SCO6079	putative signal transduction protein GarA	-0.1845	1.9467	2.1312	3e-06	5	0.268151
0.037	2.1788	2.1418	0	SCO0588	sensor histidine kinase	-0.2437	1.882	2.1257	1.7e-05	21	0.0053354
-1.6402	-0.5798	1.0604	1.8e-05	SCO2035	Protein Disulfide Oxidoreductases	-1.9537	0.1649	2.1186	5.3e-05	16	0.470752
-1.068	3.0303	4.0983	0	SCO5444	Possible glycogen phosphorylase, glgP	-0.1045	2.0112	2.1157	2e-06	7	0.45121
0.8861	3.5203	2.6342	0	SCO4800	isobutiryl CoA mutase, small subunit	0.2361	2.3496	2.1135	5.3e-05	10	0.155103
0.2212	4.0482	3.827	0	SCO5391	ATP/GTP-binding protein	-0.4018	1.711	2.1128	3e-06	16	0.408136
-0.2527	2.3124	2.565	0	SCO5460	AbaA-like regulatory protein	-0.6924	1.4137	2.1061	2.2e-05	3	0.138936
-1.7575	1.1276	2.8851	0	SCO5012	hypothetical protein	-1.2292	0.8681	2.0973	2.5e-05	16	0.223611
-0.9679	3.5633	4.5312	0	SCO5581	hypothetical protein	-0.0068	2.0898	2.0966	4.1e-05	16	0.519485
0.9698	3.5561	2.5863	0	SCO5420	cholesterol esterase	-0.1138	1.9807	2.0945	1.4e-05	7	0.148588
0.0494	4.1395	4.09	0	SCO1838	enoyl-CoA hydratase/isomerase	0.0354	2.1141	2.0787	1.4e-05	16	0.461103
-1.2241	-0.2953	0.9288	0.000452	SCO7700	cyclase	-0.7632	1.3088	2.072	1.9e-05	16	0.538766
-1.3601	1.3415	2.7015	0	SCO1173	transcriptional regulator	-1.4248	0.624	2.0488	7e-06	4	0.194316
-0.9389	0.3327	1.2716	5e-06	SCO2246	hypothetical protein	-1.1498	0.8805	2.0303	4.7e-05	16	0.324953
-1.3368	0.8385	2.1753	0	SCO5013	possible secreted protein; Flp pilus assembly protein TadG	-1.3241	0.7057	2.0298	3.4e-05	20	0.048933
4.2933	5.0967	0.8034	2.2e-05	SCO5029	possible secreted protein	1.6652	3.6924	2.0272	6.3e-05	20	0.61143
0.0563	1.1726	1.1163	1e-06	SCO2237	lyase	-0.5478	1.4788	2.0266	8.7e-05	16	0.409609
-1.3669	0.1464	1.5132	4e-06	SCO3365	hypothetical protein	-1.8403	0.1846	2.0249	6.2e-05	16	0.204532
-0.9006	3.5397	4.4403	0	SCO5100	GntR family regulatory protein	-0.3648	1.6533	2.0181	4e-06	4	0.530396
-3.7867	-2.0423	1.7445	0	SCO5442	trehalose synthase	-2.8282	-0.8138	2.0144	0.001872	13	0.101545
-2.1182	0.1292	2.2474	1.5e-05	SCO4574	NADH dehydrogenase subunit M	-0.8977	1.1131	2.0108	2.6e-05	6	0.0785785
-1.8228	0.7236	2.5464	0	SCO4349	hypothetical protein Contains two TTA leucine codons, possible targets for bldA regulation	-1.8923	0.116	2.0083	8e-05	3	0.167078
0.2435	2.4144	2.1709	0	SCO4239	small membrane protein	0.216	2.2235	2.0075	0.000617	16	0.0553041
1.9079	3.9199	2.0119	0	SCO1943	electron transport protein	1.1575	3.1463	1.9888	5.7e-05	16	0.00816565
3.6601	4.7294	1.0693	1e-06	SCO5240	wblE	1.7038	3.6859	1.9821	0.000531	3	0.42305
-0.7898	1.5562	2.346	0	SCO4575	NADH dehydrogenase subunit N	-0.3987	1.5804	1.9791	4e-06	6	0.119968
-1.3879	-0.558	0.83	0.000523	SCO2407	aldose 1-epimerase	-2.024	-0.0534	1.9706	7e-06	16	0.575967
-0.3554	1.2656	1.621	0	SCO6979	solute-binding lipoprotein; sugar transport	-1.3466	0.6232	1.9698	1.1e-05	20	0.137373
-0.2273	0.8947	1.122	9.7e-05	SCO0243	hypothetical protein	-1.075	0.8938	1.9688	0.000166	16	0.387458
-0.4252	2.1187	2.5439	0	SCO2520	Hypothetical protein	-0.2836	1.6829	1.9665	5e-06	16	0.181041
-2.3245	-0.7104	1.614	3e-06	SCO6323	TetR family transcriptional regulator	-2.9792	-1.0183	1.9609	0.000191	4	0.137232
0.6512	1.337	0.6858	4.6e-05	SCO2908	hypothetical protein	-0.4985	1.4568	1.9553	0.000202	16	0.679771
1.4894	3.3236	1.8342	0	SCO5244	anti-sigma factor	1.4589	3.4098	1.9509	0.000109	4	0.0436022
-0.2035	1.0999	1.3033	3.6e-05	SCO5561	putative transcriptional regulatory protein	-1.2767	0.6693	1.946	7.4e-05	4	0.279726
-0.0024	4.1831	4.1855	0	SCO5790	hypothetical protein	0.7501	2.6724	1.9223	0.000115	16	0.524026
-1.234	1.2475	2.4815	1e-06	SCO4565	NADH dehydrogenase subunit D	-0.8513	1.0704	1.9217	8e-06	6	0.179796
-1.4682	-0.5865	0.8817	0.000291	SCO6708	hypothetical protein	-2.0187	-0.0987	1.92	0.000107	16	0.524102
-1.8745	0.234	2.1085	0.000104	SCO4562	NADH dehydrogenase subunit A	-0.9604	0.9578	1.9182	0.000376	6	0.0668351
-0.4926	2.0812	2.5738	0	SCO3350	hypothetical protein	-0.163	1.7497	1.9127	0.000311	4	0.208389
1.6437	4.5043	2.8606	0	SCO4039	hypothetical protein	1.3553	3.2506	1.8953	6e-06	16	0.287041
1.3286	2.4938	1.1652	1e-06	SCO2079	putative stage III sporulation protein AB	0.0373	1.9271	1.8898	2e-05	1	0.33543
0.2364	2.9078	2.6714	0	SCO0943	putative sigma factor	-0.0286	1.8566	1.8852	0.000156	4	0.24401
-1.2412	1.165	2.4062	0	SCO5758	transcriptional regulator	-0.7713	1.1052	1.8765	1.6e-05	4	0.174915
2.0237	4.8147	2.7911	0	SCO2008	branched chain amino acid binding protein	0.767	2.6409	1.8739	5e-06	19	0.278053
-2.9862	-1.9376	1.0485	1e-06	SCO7335	alpha-amylase	-2.2926	-0.4249	1.8677	6.9e-05	16	0.397272
1.5192	3.1397	1.6204	0	SCO4769	RNA polymerase sigma factor SigD	0.5757	2.4415	1.8658	2.5e-05	4	0.0995491
-0.1084	1.2872	1.3955	0	SCO2522	hypothetical protein	0.0953	1.9561	1.8608	0.000189	16	0.20208
0.0577	3.315	3.2573	0	SCO4581	hypothetical protein	-0.2804	1.5775	1.8579	3.5e-05	16	0.386896
-0.8195	1.2773	2.0969	1e-06	SCO4564	NADH dehydrogenase subunit C	-0.3634	1.4905	1.8539	6e-06	6	0.0869834
-1.1836	0.5157	1.6993	0	SCO0584	cytochrome P450	-1.0209	0.8234	1.8443	0.000105	15	0.057868
0.4235	3.8495	3.426	0	SCO1241	histidine kinase	-0.078	1.7652	1.8432	9e-06	21	0.424812
-0.8436	2.3276	3.1712	0	SCO6794	hypothetical protein	-0.4485	1.3897	1.8382	8.1e-05	16	0.376322
-0.6476	2.1045	2.752	0	SCO1470	hypothetical protein	-1.3654	0.4663	1.8317	8e-06	16	0.283941
-1.3786	0.4954	1.8739	0	SCO0586	hypothetical protein	-0.901	0.9286	1.8296	0.000416	16	0.0169163
-0.0219	1.5088	1.5307	0	SCO4237	hypothetical protein	-0.3813	1.4364	1.8177	2.8e-05	16	0.121216
-0.7911	0.727	1.5181	0	SCO5819	sporulation transcription factor, WhiH	-0.8888	0.9262	1.815	4.5e-05	3	0.125973
-1.6227	-0.2157	1.407	1.1e-05	SCO6206	oxidoreductase	0.4706	2.2757	1.8051	4.2e-05	16	0.175274
2.5981	3.2109	0.6128	0.000113	SCO0736	possible secreted protein	1.4214	3.2219	1.8005	0.000108	20	0.696002
0.4149	1.8814	1.4665	0	SCO0242	hypothetical protein	0.0461	1.8439	1.7978	2.4e-05	16	0.143531
1.7411	2.9396	1.1986	1.2e-05	SCO4748	hypothetical protein	1.1884	2.986	1.7976	9.5e-05	16	0.282729
1.3077	1.9684	0.6607	0.000364	SCO0411	hypothetical protein	-0.4192	1.3771	1.7963	2e-06	16	0.653635
-0.6674	0.4838	1.1512	0	SCO5799	aminotransferase; TTA leucine codon; a potential target for actionof bldA	-0.6453	1.1482	1.7935	5e-06	3	0.308469
0.666	1.4703	0.8044	0.000149	SCO2391	hypothetical protein	0.1651	1.9459	1.7808	0.00021	16	0.534132
-2.8508	-1.0196	1.8312	8e-06	SCO6906	hypothetical protein	-2.829	-1.051	1.778	0.001088	16	0.0208457
-0.8832	3.7059	4.5891	0	SCO5250	polyprenyl synthetase	0.4086	2.1816	1.773	1.8e-05	17	0.625983
-0.6986	1.2566	1.9552	0	SCO1757	hypothetical protein	-0.9301	0.8411	1.7712	0.00013	16	0.0698302
-0.64	2.2108	2.8507	0	SCO4861	hypothetical protein	-0.5919	1.1779	1.7698	7.2e-05	16	0.330835
1.2818	2.3429	1.0611	2e-06	SCO5575	transmembrane protein	0.2799	2.0492	1.7693	3.6e-05	16	0.353853
-3.6996	-2.7047	0.9949	0.000154	SCO6384	integral membrane lysyl-tRNA synthetase	-3.9502	-2.1827	1.7675	0.000267	16	0.395533
2.9041	6.4413	3.5373	0	SCO1480	conserved hypothetical protein	1.7022	3.4648	1.7626	1.1e-05	14	0.473557
-0.1443	2.8037	2.948	0	SCO3291	regulatory protein	-0.4735	1.2844	1.7579	0.000113	5	0.357648
0.7247	3.0109	2.2862	0	SCO4184	amfC aerial mycelium formation protein	0.2205	1.9681	1.7476	2.1e-05	3	0.188828
-3.2076	-2.1078	1.0997	4.1e-05	SCO6394	IS element ATP binding protein	-3.3415	-1.5943	1.7472	0.000127	22	0.321649
0.1868	2.4123	2.2255	0	SCO0988	acetyltransferase	-0.1618	1.5791	1.7409	3.1e-05	16	0.172783
-1.1455	1.6089	2.7544	0	SCO4350	integrase	-1.4369	0.3019	1.7388	9.9e-05	22	0.319655
-1.4472	0.3682	1.8154	0.00223	SCO1048	possible secreted protein	-0.8807	0.8571	1.7378	9.2e-05	20	0.0308857
-0.8141	1.3	2.1141	0	SCO5398	hypothetical protein	-1.1986	0.5238	1.7224	0.001666	16	0.144389
-0.4167	3.512	3.9288	0	SCO0397	hypothetical protein	0.1155	1.8315	1.716	3.2e-05	17	0.554381
-0.6537	3.184	3.8377	0	SCO2822	decarboxylase	0.1679	1.8805	1.7126	1.4e-05	16	0.541474
2.6741	5.1672	2.4931	0	SCO5396	Intermediate filament-like protein	1.7661	3.468	1.7019	0.000108	16	0.266728
-2.0461	-0.3463	1.6998	4e-05	SCO5898	redF, probable membrane protein	-2.7297	-1.0294	1.7003	0.001422	17	0.000207966
1.3911	2.2465	0.8554	1e-06	SCO5784	two-component sensor histidine kinase	1.0045	2.7009	1.6964	5.7e-05	21	0.466084
-1.0357	0.1363	1.1721	2e-05	SCO6951	hypothetical protein	-2.7337	-1.0415	1.6922	0.002237	16	0.256793
-1.4165	-0.6506	0.7659	0.012924	SCO7665	hypothetical protein	-1.1978	0.4938	1.6916	0.000337	16	0.532711
2.4133	3.5903	1.177	1e-06	SCO0704	pleiotropic regulatory locus OrfE	0.6764	2.365	1.6886	5e-06	5	0.252482
-0.2885	0.531	0.8195	1.9e-05	SCO1240	hypothetical protein	-1.7323	-0.0699	1.6624	4e-05	16	0.480294
2.7833	4.3986	1.6153	0	SCO0705	hypothetical protein	1.2231	2.8811	1.658	5e-06	16	0.0184483
-0.6391	2.0384	2.6775	0	SCO1426	hypothetical protein	0.4884	2.1419	1.6535	9.4e-05	16	0.33437
2.0608	3.0029	0.9421	1e-06	SCO5820	hrdB RNA polymerase sigma factor	0.2279	1.8797	1.6518	2e-06	4	0.386934
-2.5975	-0.933	1.6646	5.6e-05	SCO6393	transposase	-2.6106	-0.9643	1.6463	0.000116	22	0.00781664
-1.0893	0.4652	1.5545	0	SCO6205	dehydrogenase	0.3235	1.9677	1.6442	0.000105	16	0.0396583
-0.7107	-0.0003	0.7104	6.8e-05	SCO1590	putative secreted protein	-1.0926	0.5451	1.6377	4.8e-05	20	0.558494
0.4674	1.6907	1.2233	0.00019	SCO5522	3-isopropylmalate dehydrogenase. Valine, leucine and isoleucine biosynthesis	0.3581	1.9868	1.6287	0.000688	10	0.201025
-0.1537	1.2688	1.4225	0.000237	SCO2009	branched-chain amino acid ABC transporter permease	-1.0365	0.5911	1.6276	6.2e-05	19	0.0950969
-0.6492	1.0362	1.6853	0	SCO4676	hypothetical protein	-0.3762	1.2374	1.6136	0.000108	16	0.0307372
-2.4139	-1.6003	0.8136	0.000321	SCO6236	DNA-binding protein	-2.4237	-0.8116	1.6121	0.000333	16	0.465536
1.2349	2.6887	1.4538	0	SCO6157	transmembrane protein	0.4109	2.02	1.6091	6.7e-05	16	0.0717057
-1.3673	1.1259	2.4933	0	SCO1155	hypothetical protein	-1.3707	0.2358	1.6065	0.000563	16	0.305899
0.8921	2.9923	2.1002	0	SCO5243	SigH transcriptional regulator	0.7807	2.386	1.6053	2.6e-05	3	0.18888
-2.5415	-1.7358	0.8057	1e-05	SCO6201	glyoxylate carboligase	-0.9441	0.6592	1.6033	0.000481	16	0.468234
-1.6532	-0.5184	1.1348	6.4e-05	SCO6950	hypothetical protein	-2.0492	-0.4552	1.594	0.000793	16	0.237983
-1.2912	2.4507	3.7419	0	SCO6484	hypothetical protein	-0.378	1.2137	1.5917	3.5e-05	16	0.570129
-0.5799	2.2974	2.8772	0	SCO5137	ATP-binding protein	0.1462	1.7343	1.5881	7.5e-05	16	0.408273
-0.0503	1.554	1.6043	0	SCO4790	putative stress protein	-0.105	1.4816	1.5866	1e-06	15	0.00784468
-0.0599	2.7419	2.8018	0	SCO2263	hypothetical protein	-0.2663	1.3128	1.5791	0.000127	16	0.394704
1.7588	3.4336	1.6748	0	SCO5865	hypothetical protein	1.0558	2.6336	1.5778	3.1e-05	16	0.0421751
1.7239	2.7943	1.0704	4e-06	SCO1262	GntR family transcriptional regulator	0.9749	2.5479	1.573	0.000138	4	0.26889
1.3298	3.4042	2.0744	0	SCO5749	two-component regulator	0.877	2.4452	1.5682	1.5e-05	5	0.196529
0.6945	2.524	1.8295	0	SCO5386	anti-sigma factor antagonist	0.0154	1.582	1.5666	0.000483	4	0.109478
3.2938	4.248	0.9543	0.000139	SCO2370	hypothetical protein	0.7214	2.2843	1.5629	6e-06	16	0.341924
0.9738	2.894	1.9202	3e-06	SCO4038	deaminase	0.1249	1.6776	1.5527	9e-05	16	0.149651
-1.5061	1.9333	3.4394	0	SCO2927	4-hydroxyphenylpyruvate dioxygenase	-0.7479	0.7994	1.5473	0.000519	10	0.536594
-3.2236	-2.5313	0.6923	0.065083	SCO5640	hypothetical protein	-3.6403	-2.0958	1.5445	0.006134	16	0.538802
1.3132	2.1907	0.8775	4.8e-05	SCO5539	hypothetical protein	0.1417	1.6855	1.5438	0.000285	16	0.389167
-1.2114	2.8031	4.0144	0	SCO0268	hypothetical protein	-0.3939	1.1499	1.5438	0.0018	16	0.628613
1.9828	4.1249	2.142	0	SCO2584	possible membrane protein	1.3757	2.9111	1.5354	6e-05	16	0.233279
-0.4469	0.1092	0.5561	0.003343	SCO2252	hypothetical protein	-1.0821	0.4516	1.5337	0.000619	16	0.661563
-0.3459	1.3542	1.7002	3e-06	SCO7658	hypothetical protein	1.8632	3.3903	1.5271	0.000862	16	0.075853
-1.5767	-0.9822	0.5945	0.047402	SCO5015	possible secreted protein	-1.8319	-0.3086	1.5233	0.000893	20	0.620229
-1.3138	0.2073	1.521	0	SCO4799	possible secreted lipase	-0.5981	0.9185	1.5166	0.001041	7	0.00204851
-1.1298	0.3027	1.4325	0	SCO5996	hypothetical protein	-1.0136	0.499	1.5126	8.2e-05	16	0.0384634
-1.8771	-0.3252	1.5518	6e-06	SCO1163	hypothetical protein	-0.8241	0.6867	1.5108	0.00034	16	0.0189325
-0.4134	0.698	1.1114	9e-06	SCO6469	acyl-CoA dehydrogenase	-1.1818	0.3227	1.5045	3e-06	17	0.212519
0.8051	2.5516	1.7466	0	SCO2919	hypothetical protein	0.4298	1.9289	1.4991	1.5e-05	16	0.10784
-0.1638	0.8232	0.987	5.2e-05	SCO1571	hypothetical protein	0.063	1.5567	1.4937	2e-05	16	0.288863
-1.2871	1.6922	2.9794	0	SCO7269	Hypothetical protein	-1.0307	0.4616	1.4923	0.000163	16	0.470308
1.1377	2.8696	1.7319	0	SCO5538	hypothetical protein	0.4192	1.9109	1.4917	1.9e-05	16	0.105377
-0.0195	3.5775	3.597	0	SCO0388	hypothetical protein	0.4064	1.8981	1.4917	0.000228	17	0.585089
4.4135	5.4327	1.0193	1e-06	SCO0703	pleiotropic regulatory locus OrfD	1.4189	2.9067	1.4878	8.3e-05	5	0.264273
-0.9225	-0.0338	0.8887	0.001907	SCO2494	pyruvate phosphate dikinase	-1.4939	-0.0264	1.4675	4.1e-05	16	0.347401
-0.1796	0.9058	1.0854	1e-06	SCO2521	hypothetical protein	-0.1306	1.3325	1.4631	0.000118	16	0.209593
-0.7526	0.1906	0.9433	5.3e-05	SCO6171	oxidoreductase	-0.3425	1.1015	1.444	5.5e-05	16	0.29661
1.1732	1.8095	0.6363	0.002907	SCO0764	hydrolase	-0.6073	0.8146	1.4219	2.8e-05	7	0.539795
-0.8393	0.8682	1.7075	0	SCO5014	secreted protein	-0.8315	0.5838	1.4153	0.000496	20	0.132328
-0.9657	1.7874	2.7531	0	SCO6796	hypothetical protein	-0.4154	0.9975	1.4129	0.000393	16	0.454952
0.1533	3.2651	3.1118	0	SCO4441	sigma factor	0.4839	1.8915	1.4076	1e-06	4	0.533279
0.9646	1.6869	0.7223	0.0009	SCO1376	LacI family transcriptional regulator	0.1374	1.5424	1.405	6e-06	4	0.453854
-0.2703	0.8397	1.11	2.4e-05	SCO7765	transcriptional regulator	-0.7001	0.7047	1.4048	0.002383	4	0.165783
-2.3714	-0.6687	1.7027	1.5e-05	SCO2512	hypothetical protein	-2.1248	-0.7256	1.3992	0.000456	16	0.138371
1.0991	2.8197	1.7207	0	SCO5537	putative protein belonging to Ras-like GTPase superfamily (regulates cell division, sporulation, and DNA replication(	-0.1029	1.2958	1.3987	0.001102	1	0.145982
-1.1446	-0.1128	1.0318	8.6e-05	SCO6195	acetyl-coenzyme A synthetase	-1.2695	0.1256	1.3951	0.000625	16	0.211704
2.5215	3.6534	1.1319	1e-06	SCO5545	hypothetical protein	1.1972	2.5922	1.395	1.6e-05	16	0.147247
3.2124	5.8704	2.6579	0	SCO4091	BldC	2.319	3.7111	1.3921	9.3e-05	3	0.442003
1.2928	2.1977	0.9048	2e-06	SCO2102	hypothetical protein	0.479	1.8686	1.3896	0.000108	16	0.298819
-1.5922	1.2975	2.8897	0	SCO7246	hypothetical protein	-0.3671	1.0224	1.3895	0.000355	16	0.495794
-1.706	-0.5703	1.1358	0.000123	SCO6196	AMP-binding domain-containing protein	-1.4344	-0.0488	1.3856	0.000395	16	0.140109
3.8687	5.6268	1.7581	4e-06	SCO4088	hypothetical protein	1.482	2.8551	1.3731	0.001873	16	0.173886
1.9689	4.3895	2.4205	2e-06	SCO2114	hypothetical protein	1.494	2.8646	1.3706	0.000146	16	0.39165
-0.4044	0.9071	1.3114	3e-06	SCO2978	possible secreted; ABC transporter	-1.0817	0.2799	1.3616	1.6e-05	19	0.0265595
-0.0711	1.5077	1.5788	0	SCO5209	TetR family transcriptional regulator	-0.5007	0.8598	1.3605	0.000105	4	0.105033
0.7678	3.2923	2.5245	0	SCO7657	secreted protein	2.5359	3.893	1.3571	0.009188	20	0.425328
-2.2758	-1.7754	0.5004	0.010677	SCO7127	hypothetical protein	-3.3539	-2.0027	1.3512	0.000226	16	0.649823
-0.7829	0.799	1.5819	1e-06	SCO6637	hypothetical protein	-0.6581	0.6917	1.3498	0.000118	16	0.111962
0.4303	2.5594	2.1291	0	SCO2265	hypothetical protein harbouring Sporulation related domain	-0.6722	0.6768	1.349	0.000533	1	0.317193
-0.8154	0.8376	1.653	0	SCO0587	hypothetical protein	-0.7263	0.6207	1.347	0.006351	16	0.14425
-1.9306	-1.4274	0.5031	0.015036	SCO4682	tautomerase	-2.5767	-1.2312	1.3455	0.000149	16	0.644452
-1.3738	-0.4367	0.9372	0.000361	SCO6204	catalase	-0.4652	0.8723	1.3375	0.000114	15	0.248872
1.2555	2.6525	1.3969	1.3e-05	SCO3715	ECF sigma factor	-0.0843	1.2484	1.3327	5.4e-05	4	0.0332622
-2.5681	-1.8817	0.6864	0.001128	SCO6390	hypothetical protein	-3.8476	-2.5168	1.3308	0.004103	16	0.451774
-1.9869	-0.3437	1.6432	0	SCO7227	possible secreted protein	-1.0478	0.2828	1.3306	0.000659	20	0.148659
0.623	1.6716	1.0486	5.6e-05	SCO3799	hypothetical protein	0.1522	1.4813	1.3291	1.9e-05	16	0.166836
0.0074	0.6261	0.6187	6.6e-05	SCO2312	putative secreted protein	-0.4156	0.9057	1.3213	8.7e-05	20	0.512179
0.5853	3.2076	2.6223	0	SCO1993	hypothetical protein	1.2171	2.5376	1.3205	7.4e-05	16	0.466933
1.1812	4.0169	2.8357	0	SCO4034	RNA polymerase sigma factor sigN	1.9613	3.2751	1.3138	8.3e-05	4	0.518687
-0.0265	1.1796	1.206	0	SCO2220	hypothetical protein	-0.2264	1.0846	1.311	5.5e-05	16	0.0589958
0.6267	2.3459	1.7192	0	SCO5385	3-hydroxybutyryl-CoA dehydrogenase	0.2922	1.5856	1.2934	0.000493	11	0.199885
-2.121	-1.5295	0.5915	0.00079	SCO7338	glycogen debranching protein	-2.0948	-0.8114	1.2834	2e-06	16	0.521891
-0.0142	2.6896	2.7038	0	SCO5077	ActVA region of the actinorhodin Biosynthesis of type II polyketides	-0.498	0.7813	1.2793	8.3e-05	17	0.505774
-0.3458	1.5905	1.9364	2e-06	SCO1100	putative integral membrane protein	0.0639	1.3382	1.2743	0.000295	16	0.291634
-0.5428	0.8032	1.346	1.5e-05	SCO4678	hypothetical protein	-0.4852	0.7865	1.2717	0.000257	16	0.0401406
0.623	1.3865	0.7635	0.001155	SCO2921	hypothetical protein	-0.0556	1.207	1.2626	5e-05	16	0.348371
-2.4372	-0.9263	1.5109	0.000156	SCO4347	hypothetical protein	-2.8296	-1.5716	1.258	0.007346	16	0.129168
0.8584	4.0076	3.1492	0	SCO1646	hypothetical protein	1.6138	2.8681	1.2543	3e-05	16	0.60856
2.9372	3.4461	0.5088	0.000399	SCO1479	guanylate kinase	1.3339	2.5882	1.2543	0.000656	12	0.597979
1.3308	4.7845	3.4537	0	SCO3662	hypothetical protein	1.7526	3.0068	1.2542	0.00113	16	0.660711
-1.5293	-0.3679	1.1614	4e-06	SCO6155	pyruvate dehydrogenase	-0.8875	0.3648	1.2523	6e-05	7	0.0532593
-0.1755	1.4714	1.6468	0	SCO2461	possible secreted protein	-0.9962	0.2509	1.2471	0.000532	20	0.195329
-3.8284	-0.2038	3.6246	0	SCO6949	putative protein kinase	-4.8108	-3.5644	1.2464	0.003243	21	0.690471
0.3899	2.2363	1.8464	0	SCO3620	hypothetical protein	-0.2506	0.9941	1.2447	0.000463	16	0.275285
0.5762	2.7829	2.2067	0	SCO0560	catalase/peroxidase, cpeB	0.2996	1.5351	1.2355	2.9e-05	15	0.399013
1.9219	2.7734	0.8515	3e-06	SCO2963	hypothetical protein	1.0114	2.243	1.2316	0.000471	16	0.258049
-1.5153	-0.9357	0.5796	0.001324	SCO5801	hypothetical protein	-1.5497	-0.3205	1.2292	0.000104	16	0.507891
-1.665	0.5844	2.2493	1e-06	SCO4571	NADH dehydrogenase subunit J	0.605	1.8278	1.2228	0.003031	6	0.418102
0.2058	0.9352	0.7294	0.000169	SCO4902	possible secreted protein	0.0843	1.3054	1.2211	0.006736	20	0.356508
-1.8076	-0.5492	1.2584	2.5e-05	SCO5447	neutral zinc metalloprotease	-2.0293	-0.8096	1.2197	0.000158	7	0.0220855
1.375	2.3818	1.0068	0.000244	SCO0561	Fe regulatory protein	0.8463	2.0589	1.2126	9e-06	5	0.131137
0.2854	1.1835	0.8981	0.000111	SCO4978	hypothetical protein	0.2465	1.4484	1.2019	8.9e-05	16	0.20459
0.0976	2.3048	2.2072	0	SCO6208	Putative Transposase DNA-binding protein	-0.1693	1.0252	1.1945	0.000181	22	0.421017
0.7845	2.5437	1.7592	0	SCO1529	hypothetical protein	0.8542	2.0455	1.1913	1.6e-05	16	0.272202
-0.39	0.0687	0.4587	0.041406	SCO2526	acetyltransferase	-0.6031	0.5876	1.1907	0.000285	16	0.627625
-0.0267	0.9564	0.9831	0.000151	SCO5710	large Pro/Ala/Gly-rich protein	0.1129	1.3002	1.1873	9.9e-05	16	0.133055
-1.1479	-0.2331	0.9148	1.4e-05	SCO0305	hypothetical protein	-1.5292	-0.3437	1.1855	0.001169	16	0.182273
-0.7622	0.5466	1.3089	0	SCO2531	beta-glucosidase	-1.0159	0.1694	1.1853	0.000147	16	0.0700813
2.7626	4.4878	1.7251	0	SCO0733	hypothetical protein	0.9868	2.171	1.1842	0.002401	16	0.262932
-0.621	1.7419	2.3629	0	SCO6476	hypothetical protein. Contains TTA Leu codon, possible target for bldA regulation	-0.3095	0.8735	1.183	3e-05	3	0.47058
1.0733	1.5734	0.5001	0.022821	SCO2078	hypothetical protein	0.1991	1.3758	1.1767	0.000624	16	0.570645
0.2488	1.8937	1.6449	0	SCO1836	stress-like protein	0.3521	1.527	1.1749	0.000105	15	0.235719
0.0786	2.1665	2.0879	0	SCO2586	hypothetical protein	0.4432	1.6161	1.1729	6e-06	16	0.396837
0.6837	1.7636	1.0799	1e-06	SCO2235	hypothetical protein	0.4613	1.6338	1.1725	0.000891	16	0.0581407
1.4585	3.6527	2.1943	0	SCO0379	catalase, katA	1.4364	2.6016	1.1652	0.003727	15	0.433209
1.4207	3.5525	2.1318	0	SCO1636	hypothetical protein	0.7953	1.9523	1.157	4.6e-05	16	0.419173
1.2555	3.7391	2.4836	0	SCO6717	acyl-[acyl-carrier protein] desaturase TTA (leucine) codon	1.8728	3.0178	1.145	4.4e-05	3	0.521707
-0.1205	1.1638	1.2843	0	SCO6631	hypothetical protein	-0.5334	0.6066	1.14	0.000373	16	0.0841773
1.1847	1.8675	0.6828	3.5e-05	SCO1656	hydrolase	0.9032	2.0426	1.1394	4e-06	7	0.354368
0.846	2.4562	1.6101	0	SCO6762	phytoene dehydrogenase	-0.1585	0.9744	1.1329	0.000158	16	0.246031
-0.3131	1.3638	1.6769	0	SCO6638	Unkwnown protein. TTA Leu codon; possible target for action of bldA	-0.0845	1.0417	1.1262	0.000121	3	0.277838
1.2504	4.1864	2.936	0	SCO1422	hypothetical protein	1.0052	2.1255	1.1203	4.7e-05	16	0.633037
0.0059	1.897	1.8911	0	SCO3800	acyl-CoA dehydrogenase	0.843	1.9624	1.1194	0.014129	17	0.362514
0.5591	3.6521	3.0929	0	SCO5862	Two-component regulator CutR . Transcriptional regulatory proteins	1.074	2.187	1.113	0.001859	4	0.665732
-1.2506	-0.1334	1.1172	4e-06	SCO6709	hypothetical protein	-0.704	0.4081	1.1121	5e-06	22	0.00323532
0.3716	1.5484	1.1769	5e-06	SCO2006	hypothetical protein	-0.3336	0.7763	1.1099	4.6e-05	16	0.0414345
-0.9967	0.0036	1.0002	1e-06	SCO7329	long-chain-fatty-acid-CoA ligase	-0.7451	0.3642	1.1093	0.000157	16	0.0731409
-2.2198	-0.4705	1.7493	3e-06	SCO2765	hypothetical protein	-1.7015	-0.61	1.0915	0.002057	16	0.327468
-0.6613	0.0734	0.7346	0.000269	SCO6092	hypothetical protein	-1.0385	0.0524	1.0909	0.000697	16	0.276025
1.2217	2.8398	1.6181	0	SCO1085	acyltransferase	0.9455	2.034	1.0885	0.002167	11	0.276719
-0.4739	2.1735	2.6474	0	SCO6409	methionine aminopeptidase	-0.3953	0.6913	1.0866	9.6e-05	10	0.591137
-1.3548	-0.8079	0.547	0.009862	SCO0378	possible secreted protein	-1.4128	-0.3298	1.083	0.000111	20	0.465042
-0.4488	1.344	1.7928	0	SCO4872	hypothetical protein	-0.5024	0.5781	1.0805	2.2e-05	16	0.350588
4.9468	6.6072	1.6604	3e-06	SCO0702	pleiotropic regulatory locus OrfA	3.2358	4.3137	1.0779	0.042656	5	0.300836
2.6955	5.7641	3.0686	0	SCO5147	RNA polymerase sigma factor SigE	2.8246	3.8945	1.0699	0.000577	4	0.682998
-1.2144	0.9118	2.1262	0	SCO0374	ABC transporter	-0.7274	0.328	1.0554	1.4e-05	19	0.475968
-2.6095	-1.9508	0.6588	0.001453	SCO7095	hydrolase	-3.5682	-2.5143	1.0539	0.000624	7	0.326243
-0.5451	0.5402	1.0853	0	SCO5270	hypothetical protein	-0.0934	0.9601	1.0535	0.000101	16	0.0210267
-1.3659	0.1708	1.5367	1e-06	SCO0686	hypothetical protein	-1.6069	-0.562	1.0449	0.001188	16	0.269411
-1.4051	-0.4208	0.9844	6e-06	SCO0359	hypothetical protein	-1.2759	-0.2337	1.0422	0.000982	16	0.0403343
-0.2564	0.9483	1.2047	2e-06	SCO6961	hypothetical protein	-0.3881	0.6537	1.0418	0.000274	16	0.102549
1.0858	1.864	0.7781	0.000975	SCO1230	Putative secreted tripeptidylaminopeptidase	0.4319	1.4728	1.0409	0.000142	16	0.204318
0.7302	1.5315	0.8013	3.1e-05	SCO0883	peptide deformylase	-0.0446	0.9946	1.0392	0.000334	16	0.182799
-1.0358	-0.173	0.8627	0.00264	SCO6411	hydrolase	-0.4855	0.5507	1.0362	0.001428	7	0.129215
-1.0321	-0.2802	0.7519	0.003748	SCO2885	hypothetical protein	-1.7463	-0.7102	1.0361	0.001892	16	0.224787
-0.0803	0.4053	0.4857	0.016065	SCO4910	hypothetical protein	-0.8469	0.1819	1.0288	0.001636	16	0.507137
-2.9736	-1.8424	1.1312	8.8e-05	SCO6395	putative IS element transposase	-3.7721	-2.7436	1.0285	0.001776	22	0.06725
-0.774	0.0418	0.8157	7.2e-05	SCO7497	transcriptional regulator	-0.7627	0.2658	1.0285	4.3e-05	4	0.163184
-0.0756	1.388	1.4636	2e-06	SCO2068	alkaline phosphatase	-0.8041	0.2208	1.0249	0.002263	16	0.249313
0.7603	3.3916	2.6313	0	SCO5723	regulator, BldB	0.8101	1.8295	1.0194	0.000389	3	0.62442
2.8614	4.5796	1.7182	0	SCO5590	hypothetical protein	3.0298	4.0485	1.0187	0.000429	16	0.361446
0.7581	1.7992	1.0412	0	SCO5598	signal peptidase I	0.4029	1.4203	1.0174	0.000105	20	0.0163501
-0.7501	0.1392	0.8893	1.2e-05	SCO6681	ramC	-0.7917	0.2256	1.0173	0.001452	3	0.0949435
0.2294	1.4625	1.2331	1e-06	SCO4453	hypothetical protein	-0.2201	0.7948	1.0149	0.000108	16	0.137269
-0.2118	1.3691	1.5809	0	SCO6973	hypothetical protein	-0.9102	0.1015	1.0117	0.001071	16	0.310488
-0.8637	0.2829	1.1466	1.3e-05	SCO6151	methylated-DNA-protein-cysteine methyltransferase	-0.8701	0.1398	1.0099	0.00455	16	0.0896466
-2.068	-1.3609	0.7072	0.000134	SCO7600	alanyl tRNA synthetase	-1.3047	-0.2951	1.0096	0.000701	16	0.249102
-0.9057	1.1405	2.0463	0	SCO6044	hypothetical protein	-0.3951	0.6136	1.0087	5.4e-05	16	0.480323
-0.7174	0.8743	1.5917	2.2e-05	SCO6724	hypothetical protein	-0.4498	0.5559	1.0057	0.000398	16	0.319061
0.1823	1.2645	1.0822	4.4e-05	SCO5863	two-component sensor (kinase)	0.3541	1.3588	1.0047	0.000202	21	0.0525188
-0.1215	1.5111	1.6326	0	SCO1469	hypothetical protein	-0.2061	0.7975	1.0036	0.000288	16	0.337433
-1.3966	0.8203	2.2169	1e-06	SCO6005	Bacterial periplasmic ABC transport systems	-1.1664	-0.1652	1.0012	0.007182	19	0.534247
-1.4359	0.8082	2.2441	0	SCO1164	hypothetical protein	-1.379	-0.3843	0.9947	1.4e-05	16	0.545547
1.0473	2.1036	1.0564	3.4e-05	SCO2256	3-methyl-2-oxobutanoate hydroxymethyltransferase	0.2379	1.2154	0.9775	3.5e-05	16	0.0548608
-0.3766	2.4683	2.8449	0	SCO2517	two-component system response regulator	-0.8767	0.0948	0.9715	0.000159	5	0.694211
-2.7649	0.0705	2.8353	6e-06	SCO7192	sigma factor	-2.1162	-1.1468	0.9694	0.001133	4	0.693558
0.1124	1.377	1.2646	0	SCO2192	regulator	0.032	0.9895	0.9575	0.000186	5	0.195448
-1.1132	0.9563	2.0695	3e-06	SCO4563	NADH dehydrogenase subunit B	-0.0897	0.8623	0.952	0.000989	6	0.523046
-0.5751	0.9179	1.493	1e-06	SCO2371	Pyruvate dehydrogenase subunit E1	-0.6684	0.2755	0.9439	0.000369	6	0.318661
-1.8917	-0.8139	1.0778	1e-06	SCO6628	hypothetical protein	-2.1363	-1.1929	0.9434	0.000753	16	0.0940383
-0.2295	2.2333	2.4628	0	SCO1101	possible integral membrane protein	-0.1722	0.771	0.9432	0.001056	16	0.630957
-0.7291	1.1631	1.8922	0	SCO4573	NADH dehydrogenase subunit L	0.1884	1.1275	0.9391	0.002497	6	0.476066
1.4116	2.7846	1.373	0	SCO1637	hypothetical protein	0.4558	1.3875	0.9317	0.000926	16	0.270791
-2.6646	-0.2424	2.4223	1e-05	SCO4572	NADH dehydrogenase subunit K	-0.1394	0.7875	0.9269	0.002874	6	0.631439
-0.0858	0.9909	1.0768	1e-06	SCO1078	LacI family transcriptional regulator	-0.597	0.3245	0.9215	0.00031	4	0.109907
-0.0833	1.4359	1.5192	0	SCO2880	hypothetical protein	-0.4755	0.4378	0.9133	0.001593	16	0.35226
-0.8834	0.6374	1.5208	9.8e-05	SCO6766	hypothetical protein	-1.1515	-0.2433	0.9082	5.9e-05	16	0.356668
0.0097	1.1623	1.1526	4e-06	SCO2654	hypothetical protein	-1.2145	-0.3124	0.9021	0.000143	16	0.172415
2.6014	5.0285	2.4271	0	SCO5148	hypothetical protein	2.5295	3.4199	0.8904	0.000926	16	0.655078
-0.8072	0.358	1.1652	0.002545	SCO0866	ECF family RNA polymerase sigma factor	-0.5329	0.3534	0.8863	0.003747	4	0.192261
2.3999	3.4276	1.0277	3.6e-05	SCO1721	hypothetical protein	1.9987	2.8717	0.873	0.016333	16	0.115104
3.5821	5.7323	2.1501	0	SCO2077	divIVA	2.6961	3.5688	0.8727	0.000421	1	0.59763
0.3259	2.3097	1.9838	0	SCO2124	hypothetical protein	-0.0118	0.8527	0.8645	0.000205	16	0.555745
-0.1631	0.8732	1.0363	1.3e-05	SCO5408	hypothetical protein	0.1151	0.9771	0.862	4.4e-05	16	0.129852
0.587	1.5878	1.0008	0	SCO3971	putative Stage II sporulation protein E	0.3846	1.2459	0.8613	0.000502	1	0.105946
-0.9186	0.3888	1.3075	0	SCO7444	cytochrome P450 (fragment)	-0.2939	0.5551	0.849	0.001207	16	0.30068
1.3183	2.7573	1.439	0	SCO5783	hypothetical protein	0.6044	1.4511	0.8467	0.001305	16	0.366469
-0.5859	1.4227	2.0086	1e-06	SCO3835	dehydrogenase	-0.4639	0.3694	0.8333	0.000683	16	0.584864
0.6186	1.9739	1.3553	0	SCO1504	putative transcriptional regulator	0.297	1.1249	0.8279	0.000873	4	0.341634
0.5805	2.3399	1.7595	0	SCO5007	putative septum site-determining protein	0.6163	1.4298	0.8135	0.000161	1	0.519956
-2.1801	-1.0224	1.1576	4.1e-05	SCO6004	putative secreted ATP/GTP binding protein	-2.1681	-1.357	0.8111	0.000502	20	0.248908
-0.1811	0.8464	1.0275	8e-06	SCO5395	ABC-type multidrug transport system	-0.2291	0.5643	0.7934	0.000337	19	0.181815
-0.65	0.7444	1.3944	0	SCO0590	oxidoreductase	-0.7935	-0.002	0.7915	0.001167	16	0.390059
2.4298	4.5368	2.107	0	SCO1771	hypothetical protein	1.3232	2.1086	0.7854	0.006075	16	0.646185
0.2133	2.3797	2.1664	0	SCO2641	resistance protein	0.5612	1.3448	0.7836	0.002247	15	0.662907
0.3007	1.8249	1.5242	0	SCO6722	ssgD regulator	1.3005	2.0817	0.7812	0.01508	3	0.455782
1.3411	2.5067	1.1656	0	SCO2127	hypothetical protein Interacting with BldKB	1.1333	1.9044	0.7711	0.000283	3	0.288071
-0.8829	0.13	1.0129	0	SCO4820	Ser/Thr protein kinase	-0.7469	0.0197	0.7666	0.006265	21	0.195741
1.4109	3.1129	1.702	0	SCO4089	valine dehydrogenase	0.1514	0.9169	0.7655	0.00013	10	0.536742
-1.2319	-0.1598	1.0721	2e-06	SCO1466	hypothetical protein	-1.1116	-0.3495	0.7621	0.00442	16	0.239018
-0.2754	0.875	1.1504	6e-06	SCO2882	ATP/GTP-binding protein	-0.8687	-0.1133	0.7554	0.001873	16	0.293113
0.25	1.9285	1.6785	0	SCO2948	putative transcriptional regulator	0.5088	1.2543	0.7455	3.3e-05	4	0.544332
0.2875	1.4548	1.1673	1e-06	SCO2666	serine/threonine protein kinase	0.0223	0.7523	0.73	0.001714	21	0.325956
-1.4982	0.1907	1.6889	0	SCO5621	RNA polymerase sigma factor WhiG	-0.9891	-0.2614	0.7277	0.000725	3	0.562502
1.3702	3.4953	2.1251	0	SCO6675	possible DNA-binding protein	0.7941	1.5191	0.725	0.000348	16	0.694727
-1.4404	-0.3162	1.1242	0.000118	SCO6629	hypothetical protein	-1.1547	-0.4301	0.7246	0.016153	16	0.305668
1.1478	2.15	1.0022	7e-06	SCO3406	hypothetical protein	1.1839	1.9046	0.7207	0.000819	16	0.231065
-0.0935	1.3544	1.4479	0	SCO0975	6-phosphogluconate dehydrogenase	-0.4201	0.2996	0.7197	0.000177	9	0.475102
0.2874	2.2886	2.0011	0	SCO5952	hypothetical protein	1.0977	1.7956	0.6979	0.000296	16	0.682847
-1.3828	-0.3202	1.0627	0.003269	SCO6006	transmembrane ABC transport protein	-1.2663	-0.5884	0.6779	0.008161	19	0.312645
0.1052	1.5272	1.422	1e-06	SCO0405	Putative O-Methyltransferase	-0.442	0.2358	0.6778	0.007092	16	0.501218
-1.1487	0.6729	1.8216	0	SCO1467	hypothetical protein	-1.2241	-0.5801	0.644	0.028361	16	0.675445
-1.1385	0.2238	1.3623	1.3e-05	SCO7469	phenylacetate-CoA ligase	-0.6088	0.0335	0.6423	0.000126	16	0.507949
-1.1074	0.137	1.2444	2e-06	SCO5275	ATP/GTP binding protein	-0.2858	0.3489	0.6347	0.002911	16	0.458861
-0.6028	1.1088	1.7116	0	SCO4873	hypothetical protein	-1.2211	-0.5928	0.6283	0.006748	16	0.654736
-0.7828	0.7413	1.5241	1e-06	SCO7605	metallopeptidase	-0.6055	0.0117	0.6172	0.000487	13	0.598959
-1.6929	-0.2381	1.4548	1e-06	SCO6947	hypothetical protein	-1.6258	-1.0125	0.6133	0.025994	16	0.575437
-1.2037	0.4125	1.6162	5e-06	SCO5407	hypothetical protein	-0.6384	-0.0398	0.5986	0.028077	16	0.649767
0.22	1.9252	1.7052	0	SCO1388	mannose-1-phosphate guanyltransferase	0.4859	1.0833	0.5974	0.00372	16	0.68039
-0.8132	0.666	1.4793	0	SCO1242	Predicted transcriptional regulator	-0.9658	-0.3742	0.5916	0.005903	4	0.606209
0.4898	1.6502	1.1604	0	SCO7324	putative regulator of sigma-B activity, RsbR	0.4458	1.0261	0.5803	0.000587	4	0.471296
0.3086	1.7636	1.4551	0	SCO4590	hypothetical protein	-0.0493	0.5132	0.5625	0.001066	16	0.625658
1.7198	3.175	1.4552	6e-06	SCO4402	hypothetical protein	0.4381	0.9849	0.5468	0.012154	16	0.641694
-0.1091	1.1164	1.2255	2e-06	SCO6174	hypothetical protein	0.325	0.866	0.541	0.00044	16	0.547993
-0.5469	0.6434	1.1902	0.000127	SCO6764	squalene-hopene cyclase	-0.0436	0.4792	0.5228	0.001486	17	0.55099
0.2099	1.3031	1.0932	4e-06	SCO6168	hypothetical protein	0.2092	0.7235	0.5143	0.002533	16	0.509293
1.0987	2.2972	1.1985	0	SCO0203	two-component sensor; histidine kinase	0.3023	0.8071	0.5048	0.005402	21	0.575964
-0.1268	1.1173	1.2441	0	SCO3834	3-hydroxy-acyl-CoA dehydrogenase	-0.464	0.0222	0.4862	0.004021	16	0.619449
-0.9124	0.3228	1.2352	1e-06	SCO5406	hypothetical protein	-0.641	-0.1591	0.4819	0.045843	16	0.620422
0.8618	2.0308	1.169	1e-06	SCO5586	signal recognition particle protein	0.4931	0.9614	0.4683	0.007479	20	0.605228
0.5691	1.6217	1.0525	7e-06	SCO1784	hypothetical protein	-0.1886	0.2489	0.4375	0.006209	16	0.583719
0.447	1.654	1.207	0	SCO2123	esterase/lipase	0.2061	0.6242	0.4181	0.016878	11	0.686526
2.0376	3.1276	1.09	2e-06	SCO6468	phosphatidylserine decarboxylase	1.5011	1.916	0.4149	0.035496	11	0.634418
0.7213	-0.5042	-1.2255	5e-06	SCO1864	acetyltransferase	0.3842	-0.062	-0.4462	0.011444	10	0.659267
1.6219	0.5801	-1.0418	1e-05	SCO3383	pantoate--beta-alanine ligase	0.7409	0.2657	-0.4752	0.024441	10	0.528209
2.4399	1.2644	-1.1755	0	SCO2266	methionine aminopeptidase	0.8952	0.41	-0.4852	0.008207	10	0.587843
1.1242	-0.0936	-1.2178	0	SCO4548	hypothetical protein	0.5451	0.055	-0.4901	0.000101	16	0.602566
1.2796	-0.1	-1.3796	0	SCO2546	adenosine deaminase	0.2389	-0.27	-0.5089	0.000311	12	0.652028
-0.0864	-1.1707	-1.0842	1.3e-05	SCO6923	hypothetical protein	0.0774	-0.487	-0.5644	0.004752	16	0.445898
0.1754	-0.9666	-1.142	0	SCO4829	oxidoreductase	-0.2485	-0.8181	-0.5696	1.3e-05	10	0.472947
1.346	0.2802	-1.0658	0	SCO3628	secreted protein	0.2811	-0.2893	-0.5704	0.00042	20	0.428188
4.5129	2.887	-1.6259	5e-06	SCO5369	F0F1 ATP synthase subunit B	3.0859	2.5122	-0.5737	0.013627	6	0.676503
3.6623	2.6166	-1.0457	1e-06	SCO2388	3-oxoacyl-(acyl carrier protein) synthase III	1.5919	1.0061	-0.5858	0.012852	11	0.39865
3.1538	2.0907	-1.063	0	SCO2972	PrfB	2.266	1.6582	-0.6078	0.000118	14	0.385294
-0.1648	-1.278	-1.1132	1e-06	SCO3928	thiamine biosynthesis protein ThiC	-0.4667	-1.0889	-0.6222	0.003162	12	0.400126
0.0874	-1.1376	-1.2249	6e-06	SCO7199	hypothetical protein	-1.8277	-2.4681	-0.6404	0.000129	16	0.44315
0.3315	-0.8919	-1.2234	0	SCO4989	IclR family transcriptional regulator	0.1369	-0.5162	-0.6531	0.000978	4	0.429803
0.1284	-1.6482	-1.7767	0	SCO4607	NADH dehydrogenase subunit NuoM2	-0.6599	-1.3194	-0.6595	0.001349	6	0.648534
0.5784	-0.4286	-1.007	0	SCO4828	betaine aldehyde dehydrogenase	0.4609	-0.2022	-0.6631	0.000319	10	0.291209
0.1586	-1.2964	-1.455	0	SCO6024	transferase	-1.1867	-1.865	-0.6783	0.000347	16	0.514892
-0.7667	-1.7952	-1.0285	0.002108	SCO7288	hypothetical protein	-0.2748	-0.9586	-0.6838	0.001766	16	0.284693
1.3848	-0.1424	-1.5272	0	SCO5743	FAD-dependent thymidylate synthase	0.5902	-0.0946	-0.6848	5.5e-05	12	0.538578
2.1758	0.3221	-1.8537	0	SCO3363	acetyltransferase	1.0316	0.3402	-0.6914	0.002642	16	0.645845
2.0826	0.9356	-1.147	0.002062	SCO5679	Aldehyde dehydrogenase	1.6915	0.9984	-0.6931	0.006535	16	0.348846
1.9881	0.6896	-1.2985	0	SCO4180	iron uptake regulatory protein	0.5325	-0.1655	-0.698	0.03489	5	0.425362
2.5985	1.3309	-1.2675	0	SCO3122	nucleotidyltransferase	1.4331	0.7345	-0.6986	0.001163	12	0.409209
0.925	-0.1516	-1.0766	1.6e-05	SCO4604	NADH dehydrogenase subunit NuoJ2	-0.0243	-0.7311	-0.7068	0.001187	6	0.293247
-1.6142	-3.5091	-1.8949	0	SCO0080	hypothetical protein	-3.0047	-3.7374	-0.7327	0.036646	16	0.625513
6.3212	5.2591	-1.0621	1e-06	SCO4652	50S ribosomal protein L10	4.2131	3.4763	-0.7368	0.000855	14	0.255736
1.6294	-0.3303	-1.9597	0	SCO1486	dihydroorotase	0.3278	-0.4096	-0.7374	0.000108	12	0.640908
1.538	0.0464	-1.4917	1.3e-05	SCO1520	Holliday junction resolvase ruvC	1.4018	0.6525	-0.7493	0.004764	23	0.468502
3.5995	1.8104	-1.7891	0	SCO4231	lipoprotein	2.0077	1.2519	-0.7558	0.005822	16	0.57421
-0.0844	-1.1094	-1.025	0	SCO4082	peptidase	0.1074	-0.6521	-0.7595	2.7e-05	7	0.210408
1.6323	-0.2973	-1.9296	0	SCO1840	ABC transporter ATP binding protein	0.3738	-0.4045	-0.7783	0.001558	19	0.601272
1.6808	0.6402	-1.0406	2e-06	SCO2232	maltose operon transcriptional repressor	1.5971	0.8131	-0.784	0.003902	4	0.198886
0.4262	-1.1962	-1.6224	0	SCO4628	putative transcriptional regulator	-0.5151	-1.3004	-0.7853	0.000202	4	0.491688
1.6756	-0.1739	-1.8495	0	SCO5260	periplasmic binding protein	-0.538	-1.3326	-0.7946	0.003993	20	0.56422
1.5319	0.3826	-1.1493	1e-06	SCO5547	Glutamyl-tRNA synthetase	1.0356	0.231	-0.8046	5e-05	10	0.24949
0.9447	-0.9764	-1.9211	6e-06	SCO3425	30S ribosomal protein S18	1.3604	0.5506	-0.8098	0.018369	14	0.575494
1.7887	0.4813	-1.3074	0.000175	SCO2852	hypothetical protein	0.8656	0.0468	-0.8188	0.000307	16	0.324986
0.0334	-1.0093	-1.0427	0.001917	SCO0156	hypothetical protein	-0.1092	-0.9344	-0.8252	0.001544	16	0.164672
0.3357	-1.8805	-2.2163	0	SCO0426	hypothetical protein	-2.4016	-3.2304	-0.8288	0.028094	16	0.644386
1.3287	-0.0234	-1.352	0	SCO2024	chitosanase	0.3745	-0.4638	-0.8383	0.000225	7	0.331681
1.7186	0.633	-1.0856	1e-06	SCO3876	recombination protein F	0.9073	0.0688	-0.8385	0.001831	23	0.181619
0.0396	-1.1958	-1.2353	0	SCO6259	sugar ABC transporter ATP-binding protein	-0.4228	-1.2758	-0.853	6e-06	19	0.258897
0.5029	-1.0562	-1.5591	0	SCO3952	hypothetical protein	-0.4221	-1.2794	-0.8573	0.003426	16	0.410733
1.4738	0.011	-1.4627	1e-06	SCO2913	hypothetical protein	0.8895	0.0318	-0.8577	0.00075	16	0.368729
1.4124	-0.6214	-2.0338	0	SCO2994	putative tetR-family transcriptional regulator	0.3398	-0.5204	-0.8602	0.000277	16	0.573504
2.1574	0.6613	-1.496	0	SCO3732	DEAD-box RNA helicase	0.9835	0.1001	-0.8834	0.001123	2	0.364103
1.8305	0.6945	-1.136	1.2e-05	SCO2141	small hydrophilic protein	1.0563	0.1646	-0.8917	4.6e-05	16	0.170386
0.6032	-0.5277	-1.1309	0	SCO3912	beta-lactamase	-0.1332	-1.0266	-0.8934	0.00011	7	0.165922
2.0115	0.5644	-1.4471	0	SCO3582	putative phosphohydrolases	2.135	1.2414	-0.8936	0.019213	7	0.334416
1.0472	-0.3307	-1.3779	0	SCO2468	DNA primase	0.8746	-0.0459	-0.9205	6.1e-05	2	0.28144
-0.6004	-2.7422	-2.1419	3.4e-05	SCO3719	small membrane protein	-2.3824	-3.3045	-0.9221	0.004349	16	0.563008
0.9858	-0.4621	-1.4478	2e-06	SCO2755	acetyltransferase	-0.5936	-1.5213	-0.9277	0.000114	16	0.309633
3.3788	2.2647	-1.1141	0	SCO3874	DNA gyrase subunit B	2.6472	1.7167	-0.9305	0.000528	2	0.126993
-0.1268	-1.5616	-1.4348	0	SCO5977	amino acid permease	-0.5473	-1.4807	-0.9334	8.3e-05	20	0.29942
0.5079	-1.2613	-1.7692	0	SCO2628	amino acid permease	-1.0636	-1.9983	-0.9347	0.00876	10	0.436466
1.1915	-0.2059	-1.3974	0	SCO3675	hypothetical protein	0.4592	-0.4924	-0.9516	9e-06	16	0.268394
0.9481	-0.2034	-1.1515	0	SCO3118	hypothetical protein	0.3226	-0.6341	-0.9567	0.000853	16	0.130675
0.7321	-0.6166	-1.3487	1e-06	SCO4215	GntR family regulatory protein	-0.0242	-0.9817	-0.9575	0.001874	4	0.239893
1.6305	-0.3629	-1.9934	0	SCO1483	carbamoyl phosphate synthase large subunit	0.1558	-0.8094	-0.9652	0.000356	10	0.491481
0.4914	-0.7412	-1.2326	1e-06	SCO1765	predicted nucleotidyltransferase	0.4916	-0.4777	-0.9693	2.6e-05	2	0.16911
0.3601	-0.7111	-1.0712	0	SCO1448	transport protein	1.257	0.2845	-0.9725	0.000401	20	0.0682991
1.7023	0.0684	-1.634	0	SCO0996	Metal binding protein TroA	-0.718	-1.699	-0.981	0.003948	16	0.353148
1.6722	-0.2826	-1.9547	0	SCO3176	conjugal transfer protein	-0.2844	-1.2663	-0.9819	8e-06	23	0.468483
1.231	-0.4364	-1.6674	0	SCO3360	hypothetical protein	-0.2002	-1.1999	-0.9997	0.00185	16	0.354044
0.3308	-1.0207	-1.3515	4e-06	SCO7200	hypothetical protein	-1.3006	-2.3006	-1	0.00117	16	0.211395
1.5442	0.9947	-0.5495	0.000674	SCO2992	acetyltransferase	1.0281	0.0057	-1.0224	0.000109	16	0.425461
-0.0441	-1.1436	-1.0995	1e-06	SCO4364	hypothetical protein	-0.0364	-1.0635	-1.0271	0.005096	16	0.0481468
1.5876	1.037	-0.5506	0.001012	SCO2613	hypothetical protein	1.08	0.0499	-1.0301	0.000408	16	0.428997
1.3062	0.5552	-0.751	0.001508	SCO4298	carboxylesterase	0.6655	-0.367	-1.0325	4e-06	7	0.223213
0.4418	-0.419	-0.8608	0.000204	SCO3339	ABC transporter ATP-binding subunit	0.4459	-0.5901	-1.036	0.000222	19	0.130625
-0.0654	-0.737	-0.6716	0.008732	SCO0185	geranylgeranyl pyrophosphate synthase	0.7174	-0.3194	-1.0368	0.006266	17	0.302313
2.6083	1.6036	-1.0047	2e-06	SCO2793	ornA; oligoribonuclease regulated by A -factor	1.4317	0.3944	-1.0373	0.000392	3	0.0225776
0.3825	-0.0833	-0.4658	0.007015	SCO2064	DNA polymerase III subunit alpha	0.6888	-0.3551	-1.0439	0.000806	2	0.541536
0.9672	0.4577	-0.5096	0.000947	SCO3541	DNA polymerase III subunit delta	1.4138	0.3675	-1.0463	3.2e-05	2	0.487826
-1.1394	-1.5672	-0.4278	0.134424	SCO5619	hypothetical protein	-1.8183	-2.8707	-1.0524	0.003552	16	0.596756
0.8231	-0.3941	-1.2172	0	SCO3392	NADH dehydrogenase subunit NuoD2	0.2434	-0.8184	-1.0618	0.000189	6	0.0964321
1.7626	-0.331	-2.0937	0	SCO7466	ATP/GTP-binding protein	1.1953	0.1313	-1.064	0.000122	16	0.461163
4.1699	3.1604	-1.0095	0	SCO2390	3-oxoacyl-(ACP) synthase II	2.4662	1.3966	-1.0696	0.003172	11	0.0408803
0.24	-0.3434	-0.5834	0.00021	SCO4850	TetR family transcriptional regulator	0.4959	-0.5777	-1.0736	2e-06	4	0.418375
2.0644	0.1818	-1.8826	0	SCO4244	hypothetical protein	1.1395	0.0549	-1.0846	9.5e-05	16	0.380339
2.4858	0.7632	-1.7226	1e-06	SCO4739	lipoprotein	0.506	-0.5937	-1.0997	9.2e-05	16	0.312126
2.8826	2.3164	-0.5662	0.000303	SCO3961	seryl-tRNA synthetase	1.7504	0.6482	-1.1022	0.003921	10	0.454339
2.363	1.3952	-0.9678	1e-06	SCO4556	Ubiquinone/menaquinone biosynthesis methyltransferase	1.6682	0.5606	-1.1076	0.001819	16	0.0952621
1.6805	0.0767	-1.6038	0	SCO4287	hypothetical protein	1.0902	-0.0181	-1.1083	0.000138	16	0.258376
-0.8869	-1.3252	-0.4383	0.041721	SCO1392	hypothetical protein	0.0946	-1.0227	-1.1173	2.4e-05	16	0.617287
-2.0388	-2.7783	-0.7395	0.008139	SCO2862	hypothetical protein	-2.512	-3.6314	-1.1194	0.000624	16	0.28902
4.803	3.3659	-1.4371	4e-06	SCO4808	sucC	2.7715	1.6485	-1.123	0.002042	6	0.173511
0.4869	-0.9013	-1.3882	7e-06	SCO0226	hypothetical protein	0.222	-0.9069	-1.1289	0.000222	16	0.145686
1.1648	-0.3521	-1.5169	0	SCO4254	hypothetical protein	0.4034	-0.7319	-1.1353	6.3e-05	16	0.203478
-1.7833	-2.8168	-1.0335	5e-05	SCO2605	hypothetical protein	-1.3441	-2.4959	-1.1518	0.02368	16	0.0765577
1.8376	0.9756	-0.8621	0.000486	SCO3309	hypothetical protein	2.0084	0.8484	-1.16	0.000887	16	0.208345
1.4075	0.908	-0.4996	0.000836	SCO3917	hypothetical protein	1.584	0.4141	-1.1699	0.000151	16	0.567803
2.0349	1.6019	-0.4331	0.197468	SCO3089	ABC transporter ATP-binding protein	1.1904	0.0018	-1.1886	0.001026	19	0.658838
1.2737	0.4569	-0.8167	1.4e-05	SCO4583	polyprenyl diphosphate synthase	1.1045	-0.0847	-1.1892	0.000141	16	0.262623
-2.4372	-4.3159	-1.8787	9e-06	SCO4630	hypothetical protein	-2.5184	-3.7134	-1.195	0.003202	16	0.314571
-1.363	-2.2836	-0.9206	0.004213	SCO6779	hypothetical protein	-1.495	-2.6903	-1.1953	0.001011	16	0.183602
-0.3821	-0.8188	-0.4367	0.042871	SCO3362	hypothetical protein	-0.4146	-1.612	-1.1974	0.001493	16	0.658339
1.5206	0.5799	-0.9407	8e-06	SCO4377	serine-threonine protein kinase, afsL	0.8298	-0.3693	-1.1991	6.4e-05	21	0.170779
-0.3949	-0.8372	-0.4424	0.046998	SCO6686	hypothetical protein	0.938	-0.2633	-1.2013	2.7e-05	16	0.652946
-0.6536	-1.2296	-0.576	0.043921	SCO7571	hypothetical protein	-0.4191	-1.6207	-1.2016	0.001088	16	0.497712
-0.0808	-1.6709	-1.5901	0	SCO5646	ABC-type solute binding lipoprotein	-0.857	-2.0586	-1.2016	0.000255	19	0.196806
0.8937	0.0036	-0.8901	2.8e-05	SCO1404	hypothetical protein	0.5434	-0.6591	-1.2025	8e-06	16	0.211125
1.4047	-1.3095	-2.7142	0	SCO0795	hypothetical protein	-1.1048	-2.319	-1.2142	0.000556	16	0.539996
0.8909	-0.5979	-1.4887	0	SCO3564	pH-dependent sodium/proton antiporter	1.2797	0.0621	-1.2176	5.7e-05	20	0.141667
2.1216	0.357	-1.7646	2e-06	SCO4242	hypothetical protein	1.2995	0.0816	-1.2179	6.7e-05	16	0.259229
-0.3645	-1.0294	-0.6648	0.000763	SCO1193	TetR family transcriptional regulator	-0.4314	-1.6594	-1.228	0.0001	4	0.420797
1.2373	0.6121	-0.6251	0.000655	SCO1875	penicillin binding protein	0.9976	-0.2414	-1.239	0.000232	16	0.46574
3.2101	1.1916	-2.0185	0	SCO2136	hypothetical protein	1.6467	0.4001	-1.2466	4.2e-05	16	0.334333
2.408	0.8906	-1.5174	0	SCO4559	electron transfer oxidoreductase	1.4845	0.2354	-1.2491	0.000274	6	0.137153
-0.5755	-1.2078	-0.6324	0.00048	SCO0189	dehydrogenase	0.0843	-1.1689	-1.2532	0.000118	17	0.465604
1.5717	0.3763	-1.1954	9e-06	SCO5185	peptidase	1.6526	0.3934	-1.2592	0.004923	7	0.0367583
1.5986	0.7636	-0.835	1.6e-05	SCO3165	hypothetical protein	0.7071	-0.5531	-1.2602	3.9e-05	16	0.287001
0.3392	-0.6712	-1.0104	3e-06	SCO0428	TetR family transcriptional regulator	0.144	-1.117	-1.261	4.1e-05	4	0.156028
1.2204	-0.013	-1.2334	0	SCO4493	transcription regulator AsnC; contains a TTA leucine codon, possible target for bldA regulation	0.8611	-0.4015	-1.2626	2e-05	4	0.0165445
0.8042	0.0295	-0.7747	1.9e-05	SCO2241	glutamine synthetase	0.9175	-0.3467	-1.2642	0.000129	10	0.339525
1.3207	0.3338	-0.9868	4e-06	SCO1506	recombination factor protein RarA	1.4174	0.1509	-1.2665	1.1e-05	23	0.175545
-0.1498	-0.7891	-0.6393	0.000661	SCO7271	ion channel subunit	0.2057	-1.0613	-1.267	6.7e-05	20	0.465667
-0.654	-2.5272	-1.8732	1e-06	SCO2315	hypothetical protein	-2.0363	-3.3048	-1.2685	0.00269	16	0.272201
-1.0448	-1.9683	-0.9235	5.2e-05	SCO1680	gluconate permease	-0.3004	-1.5705	-1.2701	6.1e-05	16	0.223453
2.5336	1.6903	-0.8433	3e-06	SCO1663	cysteinyl-tRNA synthetase	1.6167	0.3436	-1.2731	0.000128	14	0.287199
-0.8993	-1.9153	-1.016	0.000223	SCO2863	helicase	-0.5048	-1.7883	-1.2835	0.000678	2	0.164515
0.1996	-0.5213	-0.7209	0.00035	SCO4988	carbohydrate kinase	0.7075	-0.577	-1.2845	0.000129	16	0.397452
-0.6399	-1.259	-0.6191	0.005843	SCO6298	hypothetical protein	-0.1097	-1.3957	-1.286	1.8e-05	16	0.49506
1.4811	0.6757	-0.8054	2e-05	SCO1852	cobyrinic acid a,c-diamide synthase	1.5252	0.2355	-1.2897	0.000235	16	0.326907
1.041	-0.2929	-1.3339	0	SCO4156	two-component systen response regulator	0.5183	-0.7795	-1.2978	0.000422	4	0.0193993
0.6478	-0.3095	-0.9573	0.000104	SCO2107	oxidoreductase	0.6699	-0.6299	-1.2998	4.2e-05	16	0.214598
2.5648	1.0335	-1.5313	2e-06	SCO3897	putative cell division protein ZipA	0.8347	-0.4686	-1.3033	6.2e-05	1	0.113752
-0.1921	-0.724	-0.5319	0.002866	SCO3285	large glycine/alanine rich protein	1.3186	0.0105	-1.3081	0.000235	16	0.596583
1.6944	0.1355	-1.5589	0	SCO4313	regulatory protein	0.7556	-0.5575	-1.3131	0.00027	5	0.121035
0.5332	-0.3762	-0.9094	3.7e-05	SCO2781	Siderophore interacting protein	0.7918	-0.5514	-1.3432	0.000147	20	0.272346
2.17	1.1088	-1.0612	0	SCO4919	flavoprotein disulfide reductase	1.7029	0.3437	-1.3592	9.3e-05	16	0.174118
0.9436	-0.0671	-1.0107	4e-06	SCO1409	hypothetical protein	1.0974	-0.2619	-1.3593	0.0003	16	0.208015
1.2547	0.4413	-0.8134	0.001582	SCO2212	hypothetical protein	1.0907	-0.2709	-1.3616	0.001235	16	0.356447
1.3687	0.7199	-0.6488	3.3e-05	SCO0769	aldo/keto reductase	0.8531	-0.5128	-1.3659	2.5e-05	16	0.503367
0.4239	-1.7424	-2.1662	0	SCO0869	Possible anti-sigma factor antagonist	0.0238	-1.3431	-1.3669	0.000495	4	0.31994
0.7732	-0.2432	-1.0164	0.000104	SCO4994	hypothetical protein	-0.3171	-1.7102	-1.3931	0.000661	16	0.221097
0.777	-0.1027	-0.8797	0.000124	SCO1767	DNA hydrolase;	1.2998	-0.0963	-1.3961	6e-06	7	0.320898
1.4402	0.1602	-1.28	0	SCO2346	hydrolase	1.3963	-0.0161	-1.4124	0.000112	7	0.0695446
2.2372	1.4735	-0.7637	0.0074	SCO3090	ABC transporter integral membrane protein	0.8408	-0.5725	-1.4133	0.000825	19	0.42199
1.168	0.2816	-0.8864	0.000129	SCO4543	whiJ	0.7743	-0.6593	-1.4336	0.000533	3	0.333559
2.1515	0.1021	-2.0494	0	SCO3629	Adenylosuccinate synthetase	1.2086	-0.2273	-1.4359	1.4e-05	12	0.248937
-0.0883	-1.3605	-1.2722	4.3e-05	SCO0225	Bacterial regulatory protein, arsR family	0.2345	-1.2111	-1.4456	0.000489	5	0.0902291
-0.888	-1.8086	-0.9206	0.000149	SCO5918	hypothetical protein	-1.0486	-2.4973	-1.4487	0.000343	16	0.315218
1.1312	-0.4804	-1.6116	0	SCO2189	acetyltransferase	-0.0914	-1.5472	-1.4558	0.000678	16	0.071831
-0.5199	-1.8217	-1.3017	2.7e-05	SCO0029	hypothetical protein	-1.2046	-2.6605	-1.4559	0.000406	16	0.0790803
1.6902	-0.3459	-2.036	0	SCO4245	hypothetical protein	0.8912	-0.5721	-1.4633	0.000147	16	0.231452
1.9017	-0.2978	-2.1995	0	SCO3117	hypothetical protein	1.0843	-0.3939	-1.4782	0.000223	16	0.277367
1.0678	0.2259	-0.8419	2e-05	SCO4337	integral membrane efflux protein	1.3019	-0.1799	-1.4818	2.8e-05	20	0.389446
-0.0486	-1.2797	-1.2311	1.2e-05	SCO2498	efflux protein	0.0923	-1.402	-1.4943	2.9e-05	16	0.136575
-1.5564	-2.4425	-0.8861	0.000461	SCO6122	hypothetical protein	-0.9885	-2.4833	-1.4948	8e-06	16	0.361557
1.1682	-0.43	-1.5982	4e-06	SCO2859	Predicted transcriptional regulator	1.0413	-0.4829	-1.5242	4e-06	4	0.0335165
2.5424	1.7445	-0.7979	7.3e-05	SCO2105	transcriptional regulator	2.9516	1.4151	-1.5365	0.00024	4	0.447455
2.0426	-0.3541	-2.3967	0	SCO4913	probable aldehyde dehydrogenase	0.8423	-0.6965	-1.5388	0.001093	16	0.308285
1.6252	0.9262	-0.6989	5.3e-05	SCO3151	hypothetical protein	0.9372	-0.6024	-1.5396	0.000396	16	0.531128
-0.4962	-1.6273	-1.1311	6e-06	SCO0031	cytochrome oxidase assembly factor	-0.375	-1.9448	-1.5698	2.7e-05	6	0.229707
-0.133	-1.1139	-0.9809	0.005545	SCO6329	hypothetical protein	0.2186	-1.3583	-1.5769	0.000723	16	0.32953
0.5765	-1.1284	-1.7049	2e-06	SCO3399	hypothetical protein	0.572	-1.0247	-1.5967	0.000144	16	0.0463466
-0.3352	-1.3428	-1.0076	2.9e-05	SCO0186	phytoene dehydrogenase	0.1905	-1.4063	-1.5968	0.000163	17	0.319941
1.5961	0.6495	-0.9466	0.000237	SCO1576	arginine repressor	1.1411	-0.4592	-1.6003	0.004531	10	0.362979
1.3858	0.3236	-1.0623	3e-06	SCO3802	putative bacteriophage holin	0.978	-0.6395	-1.6175	3e-05	7	0.292996
1.0914	0.3084	-0.7831	0.000695	SCO1234	urease subunit alpha	1.0187	-0.6249	-1.6436	3.2e-05	7	0.501476
0.3526	-0.9672	-1.3198	6e-06	SCO1766	glycohydrolase	0.8791	-0.7814	-1.6605	4e-06	16	0.161669
1.2819	0.5174	-0.7646	1.7e-05	SCO3632	putative transcriptional regulator	1.4354	-0.2564	-1.6918	4.6e-05	4	0.533813
-1.4604	-3.0751	-1.6147	8e-06	SCO2844	hypothetical protein	-1.5844	-3.2807	-1.6963	0.000274	16	0.0348535
1.49	0.8157	-0.6743	0.000177	SCO1086	putative Transglutaminase	0.5951	-1.1143	-1.7094	0.00065	10	0.614109
1.192	-0.2186	-1.4106	2e-06	SCO1405	HSP90 family protein	1.3389	-0.394	-1.7329	2.7e-05	15	0.144998
2.401	0.8727	-1.5284	0	SCO2910	cysteine synthase	1.633	-0.1011	-1.7341	0.000238	10	0.0891659
-2.0241	-3.0971	-1.073	0.001065	SCO5333	hypothetical protein	-1.814	-3.5489	-1.7349	0.000856	16	0.333369
-0.6042	-1.623	-1.0188	2e-06	SCO4030	hypothetical protein	0.3528	-1.3825	-1.7353	0.000151	16	0.367918
-0.0691	-0.7958	-0.7267	9e-06	SCO4371	hypothetical protein	0.6889	-1.0673	-1.7562	1e-06	16	0.586384
1.1754	-0.9104	-2.0859	0	SCO1559	ABC_MetN_methionine_transporter	0.0196	-1.7495	-1.7691	5.4e-05	19	0.116219
1.8444	1.0776	-0.7668	0.01096	SCO0218	nitrate reductase subunit delta NarJ2	0.9016	-0.8874	-1.789	0.002472	10	0.565619
0.1521	-0.5012	-0.6533	0.000246	SCO1812	integral membrane transporter	0.9877	-0.8068	-1.7945	5e-06	20	0.659327
0.3648	-1.4855	-1.8502	0	SCO2907	PTS transmembrane component nagE2	0.102	-1.7189	-1.8209	0.000219	20	0.0112872
2.0514	-0.0113	-2.0627	1e-06	SCO7464	hypothetical protein	1.1848	-0.6978	-1.8826	9.7e-05	16	0.0645578
0.0368	-0.7573	-0.7941	0.003003	SCO6220	hypothetical protein	0.9833	-0.9033	-1.8866	4.4e-05	16	0.576353
1.4858	-1.547	-3.0329	0	SCO4286	solute-binding protein	0.3853	-1.5035	-1.8888	4.3e-05	16	0.328749
1.8932	0.8701	-1.0231	0	SCO3401	hydroxymethyldihydropteridine pyrophosphokinase	2.3151	0.4142	-1.9009	0.00118	13	0.424554
1.5525	0.2038	-1.3487	1.1e-05	SCO1570	Argininosuccinate lyase . Urea cycle and metabolism of amino groups	1.1049	-0.8147	-1.9196	0.000303	10	0.247032
1.431	0.7389	-0.6921	9.4e-05	SCO3341	hypothetical protein	2.334	0.4123	-1.9217	0.001305	16	0.665283
2.0419	0.5323	-1.5096	0	SCO3792	Methionyl-tRNA synthetase	1.411	-0.5264	-1.9374	0.000189	10	0.175515
2.9729	0.4225	-2.5504	0	SCO4498	proton transport protein	2.1367	0.1912	-1.9455	0.001168	6	0.190275
0.7333	-0.4645	-1.1978	0	SCO3282	precorrin-8X methylmutase	0.4635	-1.5028	-1.9663	1.2e-05	13	0.343486
4.198	2.2401	-1.9579	0	SCO1947	Glyceraldehyde-3-phosphate dehydrogenase	3.1262	1.1143	-2.0119	6.7e-05	8	0.0192371
1.9971	1.2379	-0.7592	0.005914	SCO1577	acetylornithine aminotransferase	2.06	0.0255	-2.0345	0.000868	10	0.645576
-0.3618	-1.1463	-0.7845	0.000247	SCO2848	hypothetical protein	0.5574	-1.479	-2.0364	4e-06	16	0.62762
0.0814	-0.6975	-0.7789	0.002254	SCO0155	TetR family transcriptional regulator	0.119	-1.9401	-2.0591	1.9e-05	4	0.637941
0.7834	-0.5052	-1.2886	6e-06	SCO1236	urease subunit gamma	0.5013	-1.5755	-2.0768	0.000154	7	0.331219
4.7807	2.3777	-2.403	1e-06	SCO4164	thiosulfate sulfurtransferase	3.234	1.1545	-2.0795	0.001392	15	0.102063
0.8199	-0.0035	-0.8234	6.2e-05	SCO3793	hypothetical protein	1.1894	-0.8979	-2.0873	0.000487	10	0.614088
-0.4108	-1.1857	-0.7749	2.3e-05	SCO0191	lycopene cyclase	0.474	-1.622	-2.096	2.8e-05	17	0.650778
3.5054	2.5896	-0.9158	0.000662	SCO2911	hypothetical protein	2.7165	0.5821	-2.1344	0.001286	16	0.564999
0.7736	-0.5649	-1.3384	0	SCO7809	TetR family transcriptional regulator	1.2122	-0.9883	-2.2005	2.3e-05	4	0.344512
2.8502	-0.8005	-3.6506	0	SCO4945	Dehydrogenase. Glycerolipid metabolism	-0.2343	-2.4777	-2.2434	1.5e-05	11	0.337645
2.2307	-1.1316	-3.3623	0	SCO1557	lipoprotein	0.3987	-1.9081	-2.3068	4e-06	16	0.263305
-0.5964	-1.4305	-0.8341	2.1e-05	SCO5957	transport protein	1.5872	-0.7413	-2.3285	0.000167	20	0.668248
1.7178	-0.1232	-1.841	0	SCO4020	two component system response regulator	1.1157	-1.3708	-2.4865	4e-06	4	0.210947
1.6232	-0.0744	-1.6976	0	SCO4248	hypothetical protein	0.8997	-1.6106	-2.5103	2e-06	16	0.273137
0.0749	-1.3941	-1.469	0.000567	SCO7756	hypothetical protein	0.8998	-1.6531	-2.5529	1.7e-05	16	0.38113
1.4681	-0.126	-1.5942	6e-06	SCO1579	glutamate N-acetyltransferase	1.5028	-1.0697	-2.5725	2.7e-05	10	0.332043
1.8026	0.2788	-1.5239	9e-06	SCO1580	N-acetyl-gamma-glutamyl-phosphate reductase	1.6661	-0.9102	-2.5763	2.9e-05	10	0.362987
1.7132	-0.5566	-2.2698	0	SCO4246	hypothetical protein	0.8147	-1.805	-2.6197	1e-06	16	0.101203
1.4197	-0.0009	-1.4206	7e-06	SCO1235	urease subunit beta	1.2974	-1.3487	-2.6461	5e-06	7	0.426173
1.5282	-0.3058	-1.8339	0	SCO4157	protease	2.1692	-0.4796	-2.6488	2.8e-05	7	0.257087
1.7172	-1.0297	-2.747	0	SCO4247	Putative peptidoglycan binding domain	0.3182	-2.4304	-2.7486	3e-06	16	0.000411737
1.5602	0.0345	-1.5257	0	SCO1406	hypothetical protein	2.0817	-0.7605	-2.8422	8.2e-05	16	0.426249
1.8037	-0.8957	-2.6995	0	SCO1558	ABC transporter permease	0.7983	-2.1637	-2.962	7e-06	19	0.0655711
2.1521	-0.2767	-2.4288	0	SCO4955	ATP/GTP-binding protein	2.2593	-0.7349	-2.9942	6e-05	16	0.147445
0.4685	-1.5149	-1.9834	6.6e-05	SCO0924	cytochrome B subunit	0.9287	-2.398	-3.3267	4e-06	6	0.357755
0.2666	-1.4464	-1.7131	7e-06	SCO3946	cytochrome oxidase subunit II, cydB	1.529	-1.8219	-3.3509	2e-06	6	0.457385
0.7999	-0.7504	-1.5504	0.000641	SCO0923	succinate dehydrogenase flavoprotein subunit	1.5956	-2.3624	-3.958	1.4e-05	6	0.618122
1.7449	-0.5054	-2.2504	0	SCO3945	cytochrome oxidase subunit I, cydA	2.856	-1.4011	-4.2571	1.9e-05	6	0.436097
0.7264	-0.8309	-1.5574	2e-06	SCO5655	hypothetical protein	3.1337	-1.1319	-4.2656	3e-06	16	0.657732

## Sheet: Transcripts without variation
Transcripts without significant variations between liquid and solid cultures (log 2 MII/MI abundances within ± 1 interval).
These transcripts were not included in the tables of the manuscript.
LIQUID CULTURES				GENE	DESCRIPTION	SOLID CULTURES				CATEGORY
MG VALUES		MII/MI ABUNDANCES				MG VALUES		MII/MI ABUNDANCES
Average log2 (MIL 14h/DNA)	Average log2 (MIIL 90h/DNA)	Average log2 (MIIL 90h/MIL 14h)	P value (MIIL 90h/MIL 14h)			Average log2 (MIL16h/DNA)	Average log2 (MIIL72h/DNA)	Average log2 (MIIL 72h/MIL 16h)	P value (MIIL 72h/MIL 16h)
-0.2005	0.5628	0.7633	0.000121	SCO0603	amino transferase	-0.4449	0.5532	0.9981	0.000157	10
-0.8101	-1.3646	-0.5544	0.010018	SCO0503	putative lipase/esterase	-1.7686	-0.7796	0.989	0.000746	11
-2.1957	-2.512	-0.3163	0.089942	SCO0135	hypothetical protein	-3.1944	-2.2066	0.9878	0.000405	16
1.5085	1.9672	0.4587	0.003151	SCO4238	guanyltransferase	0.5322	1.5172	0.985	0.001562	12
1.9518	2.3071	0.3553	0.021503	SCO5627	Ribosome recycling factor (RRF)	0.5549	1.525	0.9701	2.3e-05	14
-0.7587	-0.7353	0.0233	0.924849	SCO3371	hypothetical protein	-1.8183	-0.849	0.9693	0.000232	16
-1.2338	-1.6897	-0.4559	0.063739	SCO0572	cytosine permease	-1.6627	-0.6958	0.9669	0.011793	12
-0.4224	0.0515	0.4739	0.01672	SCO7715	hypothetical protein	-0.6373	0.3269	0.9642	0.00056	16
0.6531	0.1992	-0.4539	0.017491	SCO6462	methylated-DNA-protein-cysteine methyltransferase	-0.3462	0.6142	0.9604	0.001016	16
3.2782	3.6811	0.4029	0.008297	SCO4992	hypothetical protein	1.3911	2.3509	0.9598	8.3e-05	16
5.2316	4.4356	-0.7961	0.000171	SCO1599	50S ribosomal protein L35	2.5714	3.5266	0.9552	0.004279	14
-0.7725	0.1276	0.9002	2.6e-05	SCO7580	hypothetical protein	-0.7147	0.2364	0.9511	0.006796	16
2.4328	3.0434	0.6106	0.000119	SCO1772	putative partitioning or sporulation protein	0.9687	1.9155	0.9468	9.5e-05	1
-0.7348	0.002	0.7368	6.9e-05	SCO6683	ramA	-0.8872	0.0596	0.9468	0.001229	3
0.1321	-0.016	-0.1481	0.499968	SCO1657	methionine synthase	-0.5383	0.4069	0.9452	0.000525	10
1.9716	2.1711	0.1994	0.25331	SCO4792	two-component system DNA-binding response regulator	0.8523	1.7899	0.9376	4.8e-05	4
1.0089	1.8036	0.7947	1.2e-05	SCO4796	possible NLP/P60 family secreted protein	0.0046	0.9405	0.9359	0.0003	20
1.7454	1.6833	-0.0621	0.810863	SCO2611	rod shape-determining protein MreB	0.3775	1.3035	0.926	1e-05	1
-0.0893	0.2626	0.3519	0.038416	SCO5421	hypothetical protein	-1.0396	-0.1307	0.9089	0.000557	16
0.5499	-0.1274	-0.6773	0.000359	SCO0485	TetR family transcriptional regulator	-1.3635	-0.4601	0.9034	0.00026	4
-0.7776	-1.0808	-0.3032	0.263448	SCO5513	acetolactate synthase 3 regulatory subunit	-0.9648	-0.0638	0.901	0.008659	16
2.0547	2.4105	0.3559	0.045519	SCO0599	putative regulator of sig8	0.4185	1.3171	0.8986	0.000423	4
-2.5219	-1.8266	0.6954	0.035671	SCO6007	transmembrane ABC transport protein	-3.0719	-2.1807	0.8912	0.017428	19
0.775	0.6671	-0.1079	0.631487	SCO0677	secreted chitosanase	-0.466	0.4123	0.8783	5e-05	20
-0.5903	-0.074	0.5163	0.016494	SCO2801	two component system response regulator	-1.6949	-0.8188	0.8761	0.010061	4
4.8521	4.8273	-0.0248	0.94223	SCO1998	rpsA, 30S ribosomal protein S1	2.8025	3.6761	0.8736	0.0003	14
0.8264	1.1206	0.2942	0.100216	SCO2961	hypothetical protein	-0.1586	0.7139	0.8725	0.000995	16
2.2986	2.8547	0.5561	0.000707	SCO3618	recombination protein RecR	1.4401	2.3093	0.8692	0.000885	23
0.9142	1.2104	0.2962	0.074248	SCO6763	polyprenyl synthatase	0.1371	1.0058	0.8687	0.000294	17
-0.1153	-0.2283	-0.113	0.612492	SCO2330	isochorismatase	-0.4533	0.4153	0.8686	0.000793	16
-1.1365	-0.139	0.9976	0.000737	SCO1105	hypothetical protein	-1.6172	-0.7536	0.8636	0.010036	16
-0.0046	-0.8193	-0.8146	0.000113	SCO4859	putative OHCU decarboxylase	-1.3959	-0.5364	0.8595	0.036249	16
-0.1172	-0.5166	-0.3994	0.006919	SCO3780	sugar hydrolase	-0.4769	0.3824	0.8593	0.000606	7
1.372	2.2451	0.8731	7.7e-05	SCO5664	hypothetical protein	0.6117	1.4644	0.8527	0.000154	16
0.9217	1.6862	0.7645	0.000857	SCO4076	LSR2-like protein	0.241	1.087	0.846	0.0018	16
0.4459	0.3404	-0.1055	0.729671	SCO2384	hypothetical protein	-0.1705	0.6706	0.8411	0.003615	16
-1.3845	-1.6735	-0.289	0.236511	SCO7802	unknown	-2.6753	-1.8468	0.8285	0.001828	16
-1.5758	-1.0641	0.5116	0.005083	SCO6784	transcriptional regulator	-1.3805	-0.5563	0.8242	2.9e-05	4
1.5695	1.8908	0.3213	0.032111	SCO5356	homoserine kinase	1.0069	1.8299	0.823	0.001244	10
-0.211	-0.3372	-0.1262	0.566202	SCO6222	aminotransferase AlaT	-0.6146	0.2043	0.8189	0.001486	10
-1.0779	-0.2284	0.8496	2.5e-05	SCO2786	beta-N-acetylhexosaminidase	-0.6765	0.1392	0.8157	0.002652	7
-0.5599	-0.1304	0.4295	0.059122	SCO5857	FAD-dependent oxidoreductase	-1.1307	-0.3162	0.8145	0.000942	16
-1.0827	-0.9569	0.1258	0.566109	SCO0571	hypothetical protein	-1.8245	-1.0142	0.8103	0.011718	16
-0.9183	-0.117	0.8013	0.00021	SCO1108	putative transcriptional regulator	-1.6416	-0.8319	0.8097	0.005205	4
2.9517	1.9776	-0.9741	2e-06	SCO1123	hypothetical protein	1.0455	1.8535	0.808	0.000222	16
-0.4435	-0.1641	0.2794	0.186003	SCO7728	hypothetical protein	-1.4629	-0.6564	0.8065	0.000644	16
0.021	-0.1704	-0.1914	0.326405	SCO7447	acetyltranferase	-0.0981	0.7077	0.8058	0.002044	16
0.1514	0.5696	0.4182	0.007567	SCO7250	hypothetical protein	-0.3987	0.406	0.8047	5e-06	16
2.7155	3.5009	0.7854	3e-06	SCO1633	Probable secreted protein involved in a sec independent translocation	2.1517	2.9525	0.8008	0.005422	20
-0.0718	0.63	0.7018	0.001624	SCO5443	alpha-amylase	0.455	1.2512	0.7962	0.000248	7
-2.1899	-1.2906	0.8993	0.000603	SCO7716	hypothetical protein	-3.017	-2.2263	0.7907	0.001808	16
-1.4474	-0.678	0.7694	0.005842	SCO6731	probable thiolase	-1.0456	-0.2559	0.7897	0.000882	16
-1.3043	-1.7003	-0.396	0.02861	SCO7131	lipase	-2.0426	-1.2532	0.7894	0.000258	7
0.7043	0.7237	0.0194	0.934782	SCO3423	regulator; similar to AbaA regulatory locus for antibiotic production	-1.3476	-0.5616	0.786	0.025055	17
-0.3681	-1.0408	-0.6727	0.000686	SCO5232	dasA sugar transporter sugar binding protein	-1.5935	-0.8076	0.7859	0.00234	5
-2.307	-2.527	-0.2199	0.181142	SCO5118	peptide transport system integral membrane protein	-2.3521	-1.5679	0.7842	0.000699	20
-0.4897	-0.6412	-0.1515	0.466181	SCO1805	hypothetical protein	-1.5758	-0.7963	0.7795	0.002272	16
1.2577	2.2044	0.9467	2e-05	SCO2761	tripeptidyl aminopeptidase	0.7226	1.5008	0.7782	0.000818	16
-0.9214	-0.482	0.4394	0.011597	SCO2245	hypothetical protein	-1.0813	-0.305	0.7763	0.005142	16
-0.5078	-0.9296	-0.4219	0.043466	SCO6739	BCCT family transporter	-0.6877	0.0876	0.7753	5.5e-05	20
-0.9096	-0.6327	0.277	0.148167	SCO7075	two component response regulator protein	-1.2942	-0.521	0.7732	0.012469	5
-0.5368	-1.0305	-0.4936	0.002801	SCO6444	gamma-glutamyl transferase	-0.8201	-0.0537	0.7664	0.001601	10
2.9794	2.8333	-0.1461	0.468315	SCO5357	Transcription termination factor Rho	1.5491	2.3154	0.7663	4.3e-05	2
-0.9572	-0.6202	0.337	0.04407	SCO0308	hypothetical protein Contains TTA (leucine) codon; possible target for bldA regulation	-1.6482	-0.891	0.7572	0.001201	3
1.5999	0.977	-0.6229	0.000268	SCO1980	Putative regulatory protein with TTA leucine codon	-0.0757	0.6804	0.7561	0.000622	3
1.6782	1.835	0.1569	0.426721	SCO1423	glycosyl transferase	0.6263	1.3773	0.751	0.000952	16
-1.2582	-1.4034	-0.1452	0.466548	SCO0445	possible secreted protein	-1.624	-0.8747	0.7493	0.002244	20
-1.0013	-0.2756	0.7257	0.000318	SCO1670	oxidoreductase	-1.4596	-0.7173	0.7423	0.020141	16
3.7165	3.0343	-0.6822	0.000119	SCO4654	DNA-directed RNA polymerase subunit beta	1.3053	2.0422	0.7369	0.003586	2
1.1082	1.9982	0.89	1.9e-05	SCO1026	transcriptional regulator	0.2867	1.0227	0.736	9.9e-05	4
-1.9232	-1.526	0.3971	0.01551	SCO7455	isochorismatase	-1.6778	-0.9454	0.7324	2.4e-05	16
-0.6686	-1.2658	-0.5972	0.000484	SCO2681	ATP /GTP-binding protein	-1.2039	-0.4805	0.7234	0.000944	16
0.415	-0.4794	-0.8945	0.000106	SCO3506	LacI family transcriptional regulator	-1.6178	-0.9054	0.7124	0.047723	4
1.787	2.6843	0.8973	8e-06	SCO5220	hypothetical protein	0.984	1.6945	0.7105	1e-06	16
1.0729	0.3372	-0.7357	2.1e-05	SCO0630	acetyltransferase	0.1608	0.8645	0.7037	0.001123	16
0.3571	0.5598	0.2027	0.306359	SCO2656	hypothetical protein	-0.5689	0.1259	0.6948	0.008998	16
-0.6135	-1.6092	-0.9957	7e-06	SCO0137	sugar-transport protein	-1.7492	-1.0548	0.6944	0.000147	20
5.1371	4.6433	-0.4939	0.000326	SCO4648	50S ribosomal protein L11	2.6315	3.3259	0.6944	0.003645	14
-1.7583	-1.3297	0.4286	0.007668	SCO5715	ABC transporter peptide transport system permease	-1.2421	-0.5484	0.6937	0.00318	20
-1.7721	-1.1162	0.6559	0.000684	SCO5716	ABC transporter peptide transport system peptide binding protein	-0.9536	-0.2605	0.6931	0.008083	20
-0.3288	-0.8338	-0.505	0.008383	SCO4835	hypothetical protein	-1.3536	-0.6608	0.6928	9.2e-05	16
-0.6387	-0.4238	0.2149	0.202977	SCO3562	integral membrane transport protein	-0.4425	0.245	0.6875	0.001378	20
-1.6054	-0.7954	0.81	0.000183	SCO6615	hypothetical protein	-1.2793	-0.5927	0.6866	0.009213	16
-0.1187	0.0417	0.1604	0.42503	SCO7248	hypothetical protein	-0.3001	0.3787	0.6788	0.000138	16
-1.8065	-1.7643	0.0422	0.857599	SCO7750	putative anti anti sigma factor	-1.8485	-1.171	0.6775	0.006253	4
-0.13	0.5117	0.6418	4.5e-05	SCO0945	formamidopyrimidine-DNA glycosylase	-0.4727	0.2004	0.6731	0.005157	16
-1.733	-1.6222	0.1108	0.685589	SCO7806	DNA-binding protein	-1.0505	-0.3845	0.666	0.045937	16
0.5091	1.298	0.7889	1.2e-05	SCO1992	hypothetical protein	0.248	0.9132	0.6652	6.4e-05	16
1.4352	1.8876	0.4524	0.001373	SCO2667	Serine/threonine protein phosphatase	0.535	1.2	0.665	9e-05	21
-1.1884	-1.6528	-0.4644	0.001543	SCO2821	pectate lyase	-2.2397	-1.5758	0.6639	3e-06	16
1.6994	2.3723	0.673	2.6e-05	SCO2967	carboxy-terminal processing protease	0.5367	1.2004	0.6637	0.004681	16
-1.4731	-1.7833	-0.3102	0.119404	SCO6824	phosphonopyruvate decarboxylase (fragment)	-2.1196	-1.4575	0.6621	0.00253	16
0.4958	1.046	0.5502	0.001771	SCO5782	transmembrane transport protein	-0.1192	0.5423	0.6615	0.000749	20
-1.2101	-0.7397	0.4704	0.047176	SCO2700	tyrosinase	-1.322	-0.6684	0.6536	0.000693	10
-0.483	-1.1827	-0.6998	0.000908	SCO7664	hypothetical protein	-0.9784	-0.3248	0.6536	0.000148	16
-0.4803	0.1048	0.5851	0.000353	SCO0132	transcriptional regulator	-0.4604	0.1903	0.6507	4.4e-05	4
-1.1591	-0.2655	0.8936	2e-06	SCO5440	glycogen branching protein	-0.7799	-0.1294	0.6505	0.001657	13
0.9028	1.7149	0.8121	2.4e-05	SCO1672	hypothetical protein	0.4862	1.1364	0.6502	1.6e-05	16
-0.882	-0.0608	0.8213	0.000122	SCO2758	nagA beta-N-acetylglucosaminidase; putative secreted protein	-0.6432	0.0028	0.646	0.000141	20
2.438	2.1179	-0.3202	0.081604	SCO4687	hypothetical protein	0.7677	1.4049	0.6372	0.024338	16
0.885	1.848	0.963	2e-06	SCO1781	ppnK; inorganic polyphosphate/ATP-NAD kinase	0.4234	1.0585	0.6351	0.000138	13
-0.1342	0.5569	0.6911	1.9e-05	SCO7294	hypothetical protein	-0.3146	0.3191	0.6337	0.003141	16
-0.8921	-1.7363	-0.8442	0.000391	SCO3452	methyltransferase	-1.4753	-0.8432	0.6321	0.004972	16
1.203	1.3802	0.1772	0.360119	SCO5645	hypothetical protein	0.4596	1.0916	0.632	0.00204	16
-0.9946	-1.1485	-0.1539	0.439161	SCO6711	hypothetical protein	-1.4169	-0.7875	0.6294	0.000171	16
-0.4609	-0.7166	-0.2557	0.20931	SCO6412	aminotransferase	-0.3925	0.2355	0.628	0.018627	16
1.3681	0.6994	-0.6687	4e-05	SCO4560	polypetide deformylase	-0.3378	0.2853	0.6231	0.000353	16
1.5204	2.1733	0.6529	0.000201	SCO3420	aldehyde dehydrogenase	0.5868	1.2077	0.6209	0.001679	8
2.3189	3.2452	0.9263	6e-06	SCO1116	Hypothetical protein	0.7958	1.4152	0.6194	0.031372	16
-0.7233	-1.2384	-0.5151	0.035794	SCO4970	hypothetical protein	-0.9119	-0.2927	0.6192	0.011243	16
-0.8731	-0.3969	0.4762	0.023747	SCO7659	oxidoreductase	-0.6026	0.0144	0.617	0.047586	16
-0.1864	0.6543	0.8407	0.001416	SCO6002	hypothetical protein	-0.5579	0.0582	0.6161	0.004968	16
1.1049	0.3981	-0.7068	6.2e-05	SCO4128	hypothetical protein	0.2607	0.8763	0.6156	0.003804	16
1.0617	1.1952	0.1335	0.576553	SCO1460	putative cyanate hydratase	-0.4028	0.2126	0.6154	0.006445	16
-0.1313	0.7719	0.9032	1.4e-05	SCO6623	ATP/GTP binding protein	-0.4309	0.1833	0.6142	0.002086	16
0.3335	-0.2846	-0.6181	0.000134	SCO2590	glycosyltransferase	-0.9891	-0.3753	0.6138	0.003518	16
-1.3246	-0.818	0.5066	0.000495	SCO7259	hypothetical protein	-1.5351	-0.925	0.6101	2.8e-05	16
1.2076	1.268	0.0604	0.80555	SCO2892	possible secreted protein	0.8081	1.4169	0.6088	0.001968	16
2.2283	2.7725	0.5443	0.001349	SCO1511	Hypothetical protein	0.6252	1.2327	0.6075	0.004855	16
1.6251	2.0925	0.4673	0.001813	SCO2080	Hypothetical protein	0.3333	0.9381	0.6048	0.000141	16
-0.2125	-0.5658	-0.3533	0.008082	SCO1420	possible integral membrane; Contains a TTA /leucine codon	-1.2121	-0.6095	0.6026	0.000305	3
1.3331	0.9526	-0.3805	0.035856	SCO2001	hypothetical protein	0.1495	0.751	0.6015	0.000903	16
5.137	4.4836	-0.6534	1.5e-05	SCO4649	50S ribosomal protein L1	2.8708	3.4722	0.6014	0.001666	14
-0.7705	-1.6676	-0.8971	1.5e-05	SCO0110	putative transcriptional regulator	-1.2317	-0.6319	0.5998	0.012814	4
1.5744	1.8702	0.2958	0.397252	SCO1378	glycine dehydrogenase	0.4892	1.0873	0.5981	0.000693	10
2.7102	3.0671	0.3569	0.031738	SCO4561	hypothetical protein	0.7392	1.3319	0.5927	0.007539	16
3.6733	3.3943	-0.279	0.116197	SCO3571	transcriptional regulator	1.6695	2.2591	0.5896	0.006075	4
-0.6996	-0.9041	-0.2045	0.334068	SCO3605	hypothetical protein	-1.601	-1.0115	0.5895	0.001529	16
-1.0019	-0.8645	0.1374	0.691746	SCO7628	hypothetical protein	-1.0953	-0.508	0.5873	0.000104	16
-0.3043	-0.2745	0.0297	0.899929	SCO4558	acetyltransferase	-0.5989	-0.0121	0.5868	0.002498	16
1.0915	1.1789	0.0874	0.700678	SCO0978	aspartate alpha-decarboxylase	-0.1587	0.4247	0.5834	0.001228	10
1.4085	1.9681	0.5596	0.013393	SCO3659	hypothetical protein	0.4204	1.0027	0.5823	0.000636	16
1.2156	0.518	-0.6976	9e-06	SCO1779	hypothetical protein	-0.3459	0.235	0.5809	0.000789	16
0.5424	1.157	0.6146	0.00226	SCO1728	GntR family transcriptional regulator	-0.1279	0.4513	0.5792	0.000116	4
0.5414	1.3983	0.8569	1.2e-05	SCO4961	MarR family transcriptional regulator	-0.0586	0.5205	0.5791	0.023829	4
3.7222	2.7404	-0.9818	1e-06	SCO5113	BldKB	0.8588	1.4372	0.5784	0.00988	3
-0.1757	0.3316	0.5074	0.009776	SCO1399	ATP/GTP-binding protein	-0.7987	-0.2252	0.5735	0.003648	16
-0.9507	-1.8509	-0.9002	1.5e-05	SCO6617	hypothetical protein	-1.7915	-1.2203	0.5712	0.00664	16
-0.2135	-0.6941	-0.4806	0.006789	SCO6419	hypothetical protein	-0.7023	-0.1351	0.5672	0.010558	16
-1.1567	-1.3309	-0.1742	0.37985	SCO0666	catalase	-1.0176	-0.4519	0.5657	0.000719	15
1.6451	1.1085	-0.5366	0.002195	SCO3095	divIC	0.663	1.2277	0.5647	2e-06	1
-0.3696	0.595	0.9647	5e-06	SCO5748	sensory histidine kinase	-0.4269	0.1374	0.5643	0.002649	21
0.0761	0.3477	0.2716	0.11613	SCO0720	possible integral membrane protein	-0.1746	0.3781	0.5527	0.003838	16
-0.2738	0.5099	0.7837	4e-06	SCO5508	oxidoreductase	-0.2349	0.3174	0.5523	0.000742	16
0.538	0.7204	0.1824	0.313553	SCO2696	2-hydroxyacid dehydrogenase	-0.6843	-0.1344	0.5499	0.008159	16
-0.8751	-0.1448	0.7304	0.00012	SCO5986	oxidoreductase	-0.7935	-0.244	0.5495	0.017731	16
-1.3573	-1.8636	-0.5063	0.004941	SCO5911	oligopeptide binding protein	-1.8903	-1.3428	0.5475	0.000568	16
2.3054	1.6882	-0.6172	0.010074	SCO2594	Hypothetical protein	1.392	1.9327	0.5407	0.00949	16
-0.2854	-0.9913	-0.706	0.000754	SCO4933	hypothetical protein	-1.4538	-0.9136	0.5402	0.014978	16
-0.2332	0.0107	0.2439	0.182075	SCO7266	3-oxoacyl-[acyl-carrier protein] reductase	-0.5618	-0.0271	0.5347	0.003268	16
-0.6263	-1.0361	-0.4098	0.014581	SCO1444	chitinase	-1.3101	-0.7812	0.5289	0.000483	7
-0.7517	0.114	0.8657	7e-06	SCO6550	oxidoreductase	-0.5907	-0.0619	0.5288	0.012164	16
-0.8655	-0.8045	0.0609	0.793284	SCO2016	monooxygenase	-0.8216	-0.2951	0.5265	0.009097	16
-0.4565	-0.2171	0.2394	0.259876	SCO6248	allantoicase	-0.305	0.2166	0.5216	0.009309	12
-0.0973	-1.0409	-0.9436	3.9e-05	SCO1299	transcriptional regulator	-0.9815	-0.465	0.5165	0.000128	4
-0.2347	0.4955	0.7302	1.3e-05	SCO6541	hypothetical protein	0.0827	0.598	0.5153	0.000693	16
-0.6442	0.32	0.9641	1.6e-05	SCO6622	ATP/GTP binding protein	-0.4922	0.0227	0.5149	0.012433	16
-1.1196	-0.7805	0.3391	0.12352	SCO0352	solute-binding protein ABC type	-2.1749	-1.6624	0.5125	0.000753	19
2.1582	1.5712	-0.587	0.004902	SCO2593	hypothetical protein	1.1767	1.686	0.5093	0.000291	16
0.6774	1.6628	0.9854	0	SCO6767	4-hydroxy-3-methylbut-2-en-1-yl diphosphate synthase	0.3764	0.8814	0.505	0.00321	17
1.1281	0.9216	-0.2064	0.254709	SCO2837	possible secreted protein	0.19	0.6949	0.5049	0.006232	16
1.3865	1.0913	-0.2952	0.044406	SCO3808	hypothetical protein	0.6578	1.1626	0.5048	0.002594	16
2.0452	2.6366	0.5913	0.001061	SCO5650	hypothetical protein	1.1063	1.6079	0.5016	0.036646	16
1.2205	1.0205	-0.2	0.333811	SCO1122	lysR-family transcriptional regulator	0.2099	0.7059	0.496	0.00188	4
2.3197	2.2924	-0.0272	0.94052	SCO5128	hypothetical protein	0.8701	1.3658	0.4957	0.001531	16
2.7461	1.9578	-0.7883	7.4e-05	SCO1517	Secreted protein	0.8077	1.3031	0.4954	0.004805	16
0.5641	1.5592	0.9951	1.1e-05	SCO0462	oxidoreductase	-0.0246	0.4697	0.4943	0.000527	16
-1.9941	-1.1466	0.8475	0.007791	SCO6783	hypothetical protein	-2.0215	-1.5283	0.4932	0.001163	16
0.8693	0.2868	-0.5825	0.000298	SCO1989	aminopeptidase	0.2325	0.7239	0.4914	6.2e-05	10
-0.7156	-0.6638	0.0518	0.840592	SCO6738	carboxypeptidase	-0.7987	-0.3134	0.4853	0.011607	20
-1.3205	-1.0242	0.2963	0.256445	SCO7675	hypothetical protein	-0.8433	-0.3603	0.483	0.006356	16
-0.0922	-0.0356	0.0566	0.84309	SCO7327	two-component system sensory histidine kinase	-0.4653	0.0176	0.4829	0.012756	21
-1.276	-1.9329	-0.6569	0.002182	SCO0072	hypothetical protein	-1.7505	-1.2685	0.482	0.016927	16
-0.4145	-0.1432	0.2712	0.085819	SCO6598	transcriptional regulator	-0.4472	0.0332	0.4804	0.001591	4
-0.7253	-0.5154	0.2099	0.308841	SCO7293	hypothetical protein	-0.743	-0.264	0.479	0.026643	16
-1.0937	-1.1311	-0.0374	0.910842	SCO3687	hypothetical protein	-0.8334	-0.3573	0.4761	0.005512	16
-0.1568	-0.4076	-0.2508	0.141923	SCO0431	putative secreted protein	-0.0759	0.3966	0.4725	0.007811	20
-1.511	-2.0492	-0.5382	0.002205	SCO7777	hydrolase	-2.0082	-1.5367	0.4715	0.012063	7
2.5796	3.0762	0.4965	0.00332	SCO0640	predicted transcriptional regulator	0.3476	0.8148	0.4672	0.030967	4
0.8215	0.2581	-0.5634	0.000942	SCO1666	phosphatase	0.3667	0.827	0.4603	0.003694	7
-0.8634	-1.3639	-0.5006	0.005279	SCO0687	oxidoreductase	-1.8766	-1.4189	0.4577	0.006581	16
-1.5419	-0.8461	0.6959	0.000738	SCO6712	copper oxidase	-1.4685	-1.011	0.4575	0.000568	16
-1.7678	-1.6694	0.0984	0.662245	SCO7559	sugar hydrolase	-1.8145	-1.3613	0.4532	0.007537	8
-0.2199	-1.0305	-0.8106	0.000182	SCO5213	hypothetical protein	-0.892	-0.4393	0.4527	0.004312	16
0.6013	1.577	0.9756	2e-06	SCO6466	transferase	0.7828	1.2352	0.4524	0.003789	16
0.5915	0.5332	-0.0582	0.802582	SCO0642	hypothetical protein	-1.247	-0.7948	0.4522	0.024175	16
2.4795	2.8925	0.413	0.014544	SCO5281	kgd. part of alternative pathway from alpha-ketoglutarate to succinate; essential for normal growth	1.5052	1.9526	0.4474	0.006253	16
-0.1528	-0.2561	-0.1033	0.669045	SCO1372	hypothetical protein	-0.527	-0.0798	0.4472	3.2e-05	16
0.9562	1.1385	0.1823	0.328705	SCO5569	F0F1 ATP synthase	0.6354	1.0824	0.447	1e-05	6
-0.5022	-1.1844	-0.6822	0.002751	SCO1418	hypothetical protein	-1.3217	-0.8748	0.4469	0.004759	16
-0.1677	0.2655	0.4332	0.005814	SCO2209	transcriptional regulator	-0.1222	0.3223	0.4445	0.000727	4
-0.5517	-1.2683	-0.7166	8.9e-05	SCO7285	hydroxylase	-0.9702	-0.5272	0.443	0.030587	7
-0.6017	-0.4897	0.112	0.610865	SCO2307	two-component sensor histidine kinase	-0.7517	-0.3105	0.4412	0.044083	21
-0.8918	-0.7908	0.101	0.658041	SCO0347	possible racemase	-1.5869	-1.1472	0.4397	0.009628	16
0.1282	-0.4328	-0.561	0.00707	SCO2260	hypothetical protein	-0.9556	-0.5168	0.4388	0.021907	16
-1.1553	-0.9998	0.1555	0.623734	SCO2839	single-stranded DNA-binding protein	-1.2585	-0.8227	0.4358	0.049227	5
1.4946	2.0311	0.5366	0.000448	SCO1753	hypothetical protein	0.0884	0.5234	0.435	0.043777	16
0.9487	1.7367	0.788	4.5e-05	SCO6772	hypothetical protein harbouring protein tyrosine phosphatases domain PTPc	0.6676	1.1009	0.4333	0.042191	5
0.681	-0.2552	-0.9362	1e-06	SCO2135	hypothetical protein	-0.1146	0.3178	0.4324	0.037513	16
-0.8971	-0.2565	0.6407	0.000462	SCO6052	hypothetical protein	-0.5735	-0.1508	0.4227	0.002942	16
-1.8238	-2.1148	-0.291	0.154514	SCO0354	binding-protein-dependent transport protein	-2.8175	-2.3955	0.422	0.023119	20
1.5213	1.0306	-0.4907	0.001226	SCO0851	PfkB-family carbohydrate kinase	0.4894	0.9082	0.4188	0.011396	9
-0.5421	-0.5152	0.0269	0.910225	SCO2216	two-component system response regulator	-1.5956	-1.1832	0.4124	0.003404	5
0.1685	1.0286	0.8602	1.4e-05	SCO5388	hypothetical protein	-0.2297	0.181	0.4107	0.011566	16
1.2536	1.3214	0.0679	0.801651	SCO0976	hypothetical protein	0.7687	1.1737	0.405	0.000316	16
-0.3752	-0.482	-0.1068	0.63126	SCO7239	hypothetical protein	-0.1811	0.2194	0.4005	0.042949	16
-0.5247	-0.3778	0.1469	0.475272	SCO0780	zinc-binding oxidoreductase	-0.2291	0.1685	0.3976	0.001318	16
0.8214	0.4137	-0.4077	0.004233	SCO3188	5'-methylthioadenosine phosphorylase	0.0499	0.4468	0.3969	0.014888	10
0.5739	0.7399	0.166	0.400547	SCO0877	transcriptional regulator	-0.4835	-0.0886	0.3949	0.021133	4
-1.2422	-2.0418	-0.7996	5e-06	SCO6904	hypothetical protein	-2.2032	-1.8089	0.3943	0.01094	16
1.5748	1.6097	0.0349	0.89869	SCO3080	possible secreted protein	0.5179	0.9101	0.3922	0.021194	20
1.0632	1.0924	0.0292	0.901169	SCO3421	hypothetical protein	0.3558	0.7467	0.3909	0.027729	16
1.1962	0.5646	-0.6316	3.3e-05	SCO3307	hypothetical protein	0.0349	0.4198	0.3849	0.008466	16
-1.8176	-0.9538	0.8638	1.3e-05	SCO1898	substrate binding protein; ABC transporter	-1.7228	-1.341	0.3818	0.006386	19
-0.4426	0.4295	0.8722	0.000512	SCO7073	dihydroxyacetone kinase subunit DhaK	0.1024	0.4739	0.3715	0.004732	11
-0.9801	-1.5269	-0.5468	0.002631	SCO0879	putative ABC-transport protein	-1.9673	-1.5972	0.3701	0.014221	19
0.268	0.1105	-0.1576	0.470702	SCO7323	anti-sigma factor antagonist	0.1778	0.5453	0.3675	0.004002	4
-0.392	-0.1728	0.2192	0.187167	SCO5713	ABC transporter ATP-binding protein	-0.4873	-0.1219	0.3654	0.034893	19
-0.0511	-0.1686	-0.1175	0.599134	SCO6614	hypothetical protein	0.2242	0.5892	0.365	0.021021	16
0.4699	0.5238	0.0539	0.847147	SCO1261	transcriptional regulator	0.2982	0.6613	0.3631	0.001359	4
-0.7918	-0.9809	-0.1891	0.349962	SCO7626	monooxygenase	-0.7741	-0.415	0.3591	0.03321	16
1.6734	2.4363	0.7629	4.4e-05	SCO0928	putative phosphodiesterase	0.556	0.914	0.358	0.012656	16
0.0901	0.6579	0.5678	0.000185	SCO0546	pyruvate carboxylase	0.0642	0.4118	0.3476	0.002561	6
1.6336	2.286	0.6524	0.000337	SCO6671	hypothetical protein	0.6339	0.9692	0.3353	0.046762	16
-0.8373	-1.3369	-0.4996	0.007655	SCO7544	ABC transporter membrane protein	-1.9726	-1.6415	0.3311	0.032018	19
0.2227	-0.5041	-0.7268	2.7e-05	SCO6131	putative carboxypeptidase	-0.1794	0.1503	0.3297	0.00372	1
-0.2781	-0.1764	0.1018	0.671714	SCO6536	hypothetical protein	-0.2398	0.0896	0.3294	0.01781	16
1.2007	0.387	-0.8137	6e-06	SCO6070	solute binding protein ABC transporter	0.4741	0.7994	0.3253	0.001502	19
-1.6645	-2.4498	-0.7853	0.004499	SCO7373	Predicted ATPase of the ABC class	-2.2126	-1.89	0.3226	0.020206	19
-0.1463	-0.4908	-0.3445	0.02154	SCO3636	cytochrome P-450 hydroxylase	-0.229	0.0935	0.3225	0.002799	15
-0.9764	-0.6384	0.3381	0.092179	SCO6073	geoA, cyclase	-0.3211	-0.0053	0.3158	0.02368	17
0.0279	-0.2338	-0.2617	0.105537	SCO3954	short chain dehydrogenase	0.0738	0.3883	0.3145	0.008747	16
2.2649	1.7394	-0.5255	0.000681	SCO4439	putative D-alanyl-D-alanine carboxypeptidase	1.0902	1.3947	0.3045	0.036492	1
-1.5047	-1.2752	0.2296	0.223075	SCO6334	transcriptional regulator	-1.4444	-1.1418	0.3026	0.005497	4
0.3735	0.0801	-0.2934	0.112224	SCO6742	ABC transporter ATP-binding protein	-0.3018	-0.0035	0.2983	0.033296	19
-0.9524	-1.0694	-0.117	0.643746	SCO0842	deoxyribodipyrimidine photolyase	-1.058	-0.7616	0.2964	0.021619	16
-1.0949	-1.3834	-0.2885	0.159373	SCO4697	hypothetical protein	-2.228	-1.9332	0.2948	0.036186	16
1.3788	0.6253	-0.7535	1.4e-05	SCO2902	putative deoxyribonucleotide triphosphate pyrophosphatase belonging to the HAM1 proteins	-0.1234	0.1681	0.2915	0.023972	12
-0.2441	0.1955	0.4396	0.005349	SCO6295	ABC transporter ATP-binding protein	0.1675	0.455	0.2875	0.019471	19
0.4091	0.6105	0.2015	0.279982	SCO7421	hypothetical protein	0.4387	0.7239	0.2852	0.006496	16
0.5393	-0.397	-0.9363	3e-06	SCO4891	hypothetical protein	-1.0862	-0.8047	0.2815	0.011564	16
-2.335	-1.8519	0.483	0.020567	SCO6361	hypothetical protein	-2.3839	-2.1039	0.28	0.016403	16
0.554	0.223	-0.331	0.080798	SCO3826	ion channel membrane protein	-0.4872	-0.2205	0.2667	0.042246	20
-0.8329	-0.9889	-0.156	0.416871	SCO7698	merR family transcriptional regulator	-0.9982	-0.7393	0.2589	0.008822	4
-1.8104	-1.5968	0.2136	0.357284	SCO1175	hypothetical protein	-1.7185	-1.4739	0.2446	0.014001	16
1.2406	0.7335	-0.5072	0.006858	SCO3077	cystathionine beta-synthase	0.3846	0.6015	0.2169	0.035718	10
-0.3087	0.5437	0.8524	0.000596	SCO6768	probable transketolase	0.153	0.3536	0.2006	0.036055	17
0.8771	0.8937	0.0166	0.947408	SCO5122	peptidase	0.3712	0.5687	0.1975	0.030635	7
-0.2853	0.6503	0.9356	5e-06	SCO6106	acyl-CoA dehydrogenase	0.2284	0.4063	0.1779	0.017361	16
0.2642	1.1739	0.9097	2e-06	SCO5802	putative ATP-dependent helicase	0.537	0.7122	0.1752	0.021525	2
0.0305	0.9604	0.9299	9.9e-05	SCO1614	transcriptional regulator	0.7598	0.688	-0.0718	0.022617	4
2.172	1.925	-0.247	0.099032	SCO0804	hypothetical protein	1.0608	0.9347	-0.1261	0.043816	16
0.1191	0.2112	0.0922	0.702316	SCO2763	ABC transporter protein, ATP-binding component	0.2802	0.1483	-0.1319	0.015485	19
0.0749	0.7959	0.721	0.00037	SCO2537	DNA-binding protein; predicted transcriptional regulator	0.7201	0.5779	-0.1422	0.031266	4
-0.6581	-0.0593	0.5988	0.000214	SCO1912	dihydrodipicolinate synthase	-0.4279	-0.5806	-0.1527	0.046762	10
0.3861	-0.2212	-0.6073	0.006298	SCO0469	hypothetical protein	-0.3301	-0.4976	-0.1675	0.035319	16
0.5067	0.6071	0.1004	0.66219	SCO4975	hypothetical protein	0.5247	0.3529	-0.1718	0.02515	16
0.7312	0.6464	-0.0848	0.71918	SCO3609	hypothetical protein	0.5128	0.3322	-0.1806	0.005116	16
1.4176	0.864	-0.5536	0.001339	SCO4751	acetyltransferase	1.1179	0.9251	-0.1928	0.028294	16
1.1339	0.8694	-0.2644	0.113984	SCO3841	hypothetical protein	0.7781	0.5834	-0.1947	0.005855	16
-1.1367	-1.3145	-0.1778	0.379301	SCO7412	thiamine pyrophosphate protein	-1.0721	-1.285	-0.2129	0.013917	16
0.4815	0.7299	0.2484	0.246187	SCO1972	sugar kinase	0.7898	0.5759	-0.2139	0.017982	16
-0.6729	-0.7217	-0.0487	0.835098	SCO7112	ECF family RNA polymerase sigma factor	-0.2478	-0.4677	-0.2199	0.007326	4
1.1224	1.3346	0.2122	0.251903	SCO4586	ABC transporter integral membrane protein	1.147	0.9263	-0.2207	0.005525	19
-2.0691	-2.0494	0.0197	0.935299	SCO3931	hypothetical protein	-1.6647	-1.8914	-0.2267	0.049127	16
0.6314	0.095	-0.5364	0.001283	SCO0918	putative excinuclease ABC subunit A	-0.0556	-0.288	-0.2324	0.012715	2
0.1784	0.2699	0.0915	0.714269	SCO2106	oxidoreductase	0.358	0.1214	-0.2366	0.015857	16
0.7635	0.4218	-0.3416	0.110103	SCO5409	hypothetical protein	0.7837	0.5418	-0.2419	0.011081	16
0.8179	0.5266	-0.2913	0.059637	SCO2380	Beta-lactamase	0.5355	0.2923	-0.2432	0.003721	7
0.3618	1.3292	0.9674	1.2e-05	SCO6046	hypothetical protein	0.7165	0.4668	-0.2497	0.001591	16
-1.3959	-1.4605	-0.0645	0.794348	SCO5947	hypothetical protein	-1.3396	-1.5931	-0.2535	0.046024	16
0.6445	0.1762	-0.4682	0.005952	SCO3782	regulatory protein	0.2435	-0.0108	-0.2543	0.004064	5
-2.1287	-1.9652	0.1635	0.523432	SCO6335	hypothetical protein	-2.341	-2.5959	-0.2549	0.011465	16
0.17	-0.2428	-0.4128	0.004598	SCO3771	penicillin binding protein	0.0284	-0.2281	-0.2565	0.018492	16
0.8296	0.6952	-0.1343	0.521645	SCO2259	multi-domain regulatory protein	0.639	0.379	-0.26	0.002487	5
0.5214	0.4355	-0.0859	0.724722	SCO3757	two component system sensor kinase	0.5196	0.2585	-0.2611	0.008527	21
-0.3607	-0.4834	-0.1226	0.572729	SCO5551	hypothetical protein	0.0139	-0.2508	-0.2647	0.026512	16
0.2126	-0.2474	-0.46	0.032322	SCO4458	lipoprotein	-0.7968	-1.0621	-0.2653	0.038967	16
0.083	0.6026	0.5196	0.001167	SCO1256	hypothetical protein	1.2984	1.0317	-0.2667	0.034794	16
0.7039	0.9874	0.2835	0.248476	SCO6121	tetR family transcriptional regulator	0.775	0.508	-0.267	0.027841	4
0.3844	-0.2844	-0.6688	1.9e-05	SCO7318	hypothetical protein	0.4404	0.1683	-0.2721	0.011396	16
1.1687	1.4426	0.2739	0.164201	SCO4297	oxidoreduxtase	0.5677	0.2939	-0.2738	0.03806	16
-0.5412	-1.0204	-0.4793	0.00739	SCO7720	hypothetical protein	-0.4795	-0.7539	-0.2744	0.039712	16
1.3065	1.2394	-0.0671	0.81859	SCO4797	putative ATP-dependent DNA helicase II	1.6715	1.3946	-0.2769	0.013104	2
0.5272	-0.0602	-0.5873	0.000268	SCO2467	hypothetical protein	0.1828	-0.1	-0.2828	0.002942	16
1.2019	0.5419	-0.66	3e-05	SCO4311	Predicted acetyltransferase	0.8772	0.5924	-0.2848	0.015035	16
-1.0509	-0.8621	0.1888	0.292649	SCO6649	hypothetical protein	-0.4324	-0.7172	-0.2848	0.013573	16
-1.9064	-2.5105	-0.604	0.006234	SCO3691	regulatory protein	-1.709	-1.9948	-0.2858	0.005745	5
0.7242	-0.2082	-0.9324	6e-06	SCO1569	oxidoreductase	0.563	0.2756	-0.2874	0.025781	16
1.0595	0.3066	-0.7529	2.3e-05	SCO5215	predicted hydrolase	0.1334	-0.1586	-0.292	0.001325	7
1.8231	1.8268	0.0037	0.989612	SCO3137	UDP-glucose 4-epimerase GalE	1.2025	0.9099	-0.2926	0.025402	1
0.6449	0.5049	-0.14	0.504798	SCO1417	GntR family regulatory protein	0.3622	0.0686	-0.2936	0.003019	4
1.5212	1.4099	-0.1113	0.620582	SCO2072	hypothetical protein	0.9246	0.6272	-0.2974	0.001277	16
0.2546	0.7182	0.4636	0.045653	SCO1203	MutT-like protein	-0.0286	-0.3277	-0.2991	0.002989	23
-0.6016	-0.4246	0.177	0.330497	SCO4986	D-aminoacylase	0.1924	-0.1079	-0.3003	0.014132	16
0.9082	1.829	0.9208	0.000272	SCO5837	zinc protease	1.4389	1.138	-0.3009	0.005884	7
0.7865	0.0555	-0.731	0.000186	SCO6803	acetyltransferase	1.0633	0.7621	-0.3012	0.002021	16
-0.0355	0.0717	0.1072	0.634537	SCO1184	hypothetical protein	0.3562	0.0545	-0.3017	0.013539	16
0.4373	-0.1479	-0.5853	0.000833	SCO2002	hypothetical protein	0.424	0.1218	-0.3022	0.019304	16
-0.0845	0.6535	0.7381	5e-06	SCO6692	putative transporter	0.384	0.0785	-0.3055	0.013831	20
-0.8129	-1.0579	-0.245	0.223752	SCO1313	hypothetical protein	-0.6674	-0.9733	-0.3059	0.024337	16
-0.6983	-0.2538	0.4444	0.055906	SCO7542	putative secreted protein	0.0943	-0.2144	-0.3087	0.010932	20
-0.7933	-1.1942	-0.4009	0.015199	SCO2964	LysR family transcriptional regulator	-1.2758	-1.5846	-0.3088	0.016547	4
0.787	1.367	0.5801	0.001285	SCO5874	hypothetical protein	1.3921	1.0805	-0.3116	0.000252	16
-0.494	-0.6027	-0.1087	0.637315	SCO1881	putative secreted protein	0.183	-0.1308	-0.3138	0.010995	20
1.0503	0.3851	-0.6651	0.009883	SCO2500	hypothetical protein	0.5133	0.1985	-0.3148	0.005995	16
-0.747	-0.5212	0.2259	0.140605	SCO6558	formate dehydrogenase accessory protein	-0.2594	-0.5809	-0.3215	0.036492	16
-0.0418	-0.759	-0.7172	1e-05	SCO4149	ABC transporter transmembrane protein	-0.2784	-0.6006	-0.3222	0.000435	19
-0.3276	-0.6455	-0.3179	0.144915	SCO1617	putative transporter	-0.3373	-0.6629	-0.3256	0.000533	16
1.4692	1.6316	0.1624	0.413247	SCO3611	hypothetical protein	1.0779	0.752	-0.3259	0.021824	16
0.8022	0.022	-0.7802	6.3e-05	SCO2773	acyl CoA thioesterase II	0.7102	0.382	-0.3282	0.03583	11
1.7239	1.8488	0.1249	0.561072	SCO1463	transcriptional regulator	0.9502	0.6204	-0.3298	0.007124	4
0.3149	-0.1603	-0.4752	0.013951	SCO3554	hypothetical protein	0.4844	0.1543	-0.3301	0.016293	16
0.8492	-0.1059	-0.9551	1.3e-05	SCO5035	ABC transporter ATP-binding protein	0.4185	0.0866	-0.3319	0.003018	19
0.4348	-0.3531	-0.7879	1.1e-05	SCO0771	hypothetical protein	-0.4025	-0.7356	-0.3331	0.011172	16
-1.1587	-1.4602	-0.3015	0.171726	SCO7345	ATP-dependent DNA ligase	-1.2844	-1.618	-0.3336	0.028604	16
1.7336	1.1683	-0.5653	0.000142	SCO3115	hypothetical protein	1.1425	0.8084	-0.3341	0.00027	16
-0.1442	-0.3056	-0.1615	0.398906	SCO6999	hypothetical protein	-0.1983	-0.5391	-0.3408	0.026334	16
-0.2701	-0.3155	-0.0454	0.850922	SCO3633	ABC transporter ATP-binding protein	0.2137	-0.1284	-0.3421	0.004476	19
0.9261	0.5712	-0.3549	0.018217	SCO6512	ABC transporter ATP-binding protein	0.6828	0.3397	-0.3431	0.012859	19
-0.3482	0.0188	0.367	0.077157	SCO4871	TetR family transcriptional regulator	-0.5984	-0.9418	-0.3434	0.002008	4
-0.7552	-1.0156	-0.2605	0.159926	SCO6545	probable secreted cellulase	-0.6896	-1.0334	-0.3438	0.008561	7
0.3129	-0.1481	-0.461	0.002429	SCO4898	TetR family transcriptional regulator	0.4889	0.1446	-0.3443	0.039242	4
-1.047	-1.1553	-0.1083	0.626248	SCO3682	delta fatty acid desaturase; Contains TTA leucine codon	-1.2486	-1.5939	-0.3453	0.007386	3
0.2925	0.3125	0.0199	0.933136	SCO0913	probable methyltransferase	0.2182	-0.1278	-0.346	0.010555	16
1.3738	0.4946	-0.8792	1e-06	SCO3147	ABC transporter ATP-binding subunit	0.6525	0.3057	-0.3468	0.015692	19
-0.4004	-0.1351	0.2652	0.070644	SCO5831	citrate synthase-like protein	-0.0558	-0.4069	-0.3511	0.002118	16
0.8587	0.89	0.0314	0.911886	SCO0910	hypothetical protein	0.7873	0.4343	-0.353	0.003241	16
-1.0442	-1.1127	-0.0684	0.767601	SCO0556	hypothetical protein	-0.885	-1.2387	-0.3537	0.015752	16
0.3099	-0.2711	-0.581	0.003918	SCO5680	cytidine deaminase	-0.5033	-0.8585	-0.3552	0.038329	12
0.7093	0.655	-0.0543	0.81573	SCO4867	hypothetical protein	-0.0291	-0.3879	-0.3588	0.030449	16
-0.0394	-0.0631	-0.0237	0.920157	SCO4195	ATP/GTP binding protein	0.0966	-0.2625	-0.3591	0.02665	16
0.2294	0.5049	0.2754	0.170536	SCO7443	phosphoglucomutase	0.8079	0.4463	-0.3616	0.0029	6
-0.3503	0.4849	0.8351	0.001258	SCO7719	TetR family transcriptional regulator	0.2522	-0.1105	-0.3627	0.01283	4
1.8324	1.1932	-0.6393	0.000158	SCO0246	hypothetical protein	-0.0964	-0.4614	-0.365	0.005832	16
-0.2397	-0.1232	0.1165	0.600341	SCO5027	hypothetical protein	0.2075	-0.1583	-0.3658	0.005812	16
-0.9002	-0.6169	0.2833	0.095252	SCO6986	DNA-binding protein	-0.4225	-0.7884	-0.3659	0.001814	16
0.1784	0.0911	-0.0873	0.701134	SCO6535	nitrate reductase subunit alpha NarG	-0.0269	-0.3929	-0.366	0.048011	10
-2.4842	-2.1797	0.3045	0.134599	SCO7125	hypothetical protein	-2.6738	-3.0414	-0.3676	0.023427	16
-0.138	0.5654	0.7034	0.00297	SCO1362	hypothetical protein	0.1538	-0.2205	-0.3743	0.029223	16
1.0049	0.2824	-0.7225	3e-05	SCO3099	cytochrome P450 hydroxylase	0.6037	0.2273	-0.3764	0.001041	15
-1.1386	-1.9652	-0.8265	1.2e-05	SCO0252	oxidoreductase	-2.4513	-2.8277	-0.3764	0.012117	16
1.455	0.8596	-0.5954	6e-05	SCO3385	L-allo-threonine aldolase	1.0403	0.6637	-0.3766	0.004405	10
0.6197	-0.3375	-0.9573	6e-06	SCO4155	two-component system sensor, histidine kinase	0.0701	-0.3085	-0.3786	0.003474	21
0.7311	1.2106	0.4795	0.006273	SCO2623	hypothetical protein	1.2288	0.8494	-0.3794	0.015556	16
-0.2981	0.6612	0.9592	3.2e-05	SCO6704	transcriptional regulator	0.1901	-0.1912	-0.3813	0.013005	4
-0.2396	0.7401	0.9797	1e-06	SCO7602	TetR family transcriptional regulator	0.7261	0.3445	-0.3816	0.024925	4
0.8004	0.7277	-0.0727	0.779908	SCO7430	hypothetical protein	0.7761	0.3942	-0.3819	0.007847	16
0.1347	-0.8462	-0.9809	0.000132	SCO4386	hypothetical protein	-1.0144	-1.397	-0.3826	0.004262	16
0.4551	-0.1991	-0.6542	0.000276	SCO3057	dipeptidase	0.2134	-0.1697	-0.3831	0.012296	7
0.7506	-0.2066	-0.9572	2e-06	SCO5239	histidine kinase	0.2006	-0.1827	-0.3833	0.043819	21
0.06	0.6373	0.5773	0.011769	SCO2173	adenosylcobinamide kinase/adenosylcobinamide phosphate guanylyltransferase	0.0775	-0.3083	-0.3858	0.018692	13
0.468	-0.1561	-0.6241	0.00042	SCO1761	prephenate dehydrogenase	0.4071	0.0202	-0.3869	0.000223	10
-0.0377	-0.1661	-0.1285	0.568987	SCO0814	rhamnose kinase	0.3933	0.0062	-0.3871	0.007251	13
-0.0961	0.4181	0.5142	0.001956	SCO2184	transcriptional regulator	0.4949	0.1062	-0.3887	0.005696	4
-0.1886	-0.2864	-0.0978	0.697059	SCO7517	hypothetical protein	-0.0154	-0.4066	-0.3912	0.001859	16
0.5242	-0.1199	-0.6442	2.2e-05	SCO5034	hypothetical protein	0.4024	0.0105	-0.3919	0.000113	16
-0.4044	-0.5836	-0.1792	0.399046	SCO6491	hypothetical protein	-0.2482	-0.6412	-0.393	0.001636	16
1.2912	0.394	-0.8972	1e-06	SCO2316	putative Squalene cyclase	0.5111	0.1171	-0.394	8.2e-05	11
-0.8094	-0.6616	0.1478	0.471826	SCO0697	putative AraC-family regulator	-0.8239	-1.2191	-0.3952	0.034837	4
-0.6828	-0.0565	0.6263	0.023698	SCO6810	hypothetical protein	-0.0055	-0.4038	-0.3983	0.015005	16
-1.0552	-0.6668	0.3884	0.034988	SCO6055	carbonic anhydrase	0.0107	-0.3898	-0.4005	0.009917	10
-0.5276	-0.1251	0.4025	0.019695	SCO4680	DNA-binding protein, putative transcriptional regulator	-0.0357	-0.4383	-0.4026	0.016517	4
0.8529	0.7789	-0.074	0.752066	SCO3769	TetR family transcriptional regulator	0.3945	-0.0087	-0.4032	0.000452	4
1.2844	1.3241	0.0397	0.868886	SCO1859	probable aminotransferase	1.1964	0.792	-0.4044	0.012515	10
-0.9391	-1.0344	-0.0953	0.673858	SCO2933	permease binding-protein component; ABC transporter	-0.4731	-0.8787	-0.4056	0.001814	19
1.3376	1.425	0.0874	0.710112	SCO1074	Zinc metallopeptidase	0.554	0.147	-0.407	0.005369	7
2.2702	1.8858	-0.3844	0.027024	SCO4825	hypothetical protein	1.6139	1.2047	-0.4092	0.0098	16
0.1118	-0.027	-0.1388	0.517471	SCO4197	MarR family regulatory protein	-0.129	-0.5395	-0.4105	0.000595	4
0.5394	0.2313	-0.3081	0.049117	SCO1587	transcriptional regulator	0.2996	-0.1118	-0.4114	0.004846	4
0.1906	-0.3243	-0.5149	0.005976	SCO6135	hypothetical protein	0.6225	0.2099	-0.4126	0.001486	16
0.593	0.8744	0.2813	0.101412	SCO1475	primosome assembly protein PriA	1.0949	0.6799	-0.415	0.001226	23
-1.076	-0.4686	0.6075	0.000548	SCO5763	hypothetical protein	-0.7082	-1.1242	-0.416	0.004405	16
0.4505	0.3652	-0.0854	0.708957	SCO4315	homeostasis protein	0.6412	0.2244	-0.4168	0.000538	15
3.698	4.3916	0.6935	4e-06	SCO0247	putative Spo0M Sporulation control protein	1.6545	1.2377	-0.4168	0.03958	1
-0.6327	-1.3758	-0.7432	0.000394	SCO5252	hypothetical protein	-1.297	-1.7139	-0.4169	0.043179	16
3.3724	2.5821	-0.7903	1e-06	SCO3873	DNA topoisomerase (ATP-hydrolyzing) (EC 5.99.1.3) chain A	1.9901	1.5729	-0.4172	0.034926	2
-0.606	-0.7954	-0.1895	0.35526	SCO0306	hypothetical protein	-0.242	-0.6633	-0.4213	0.022999	16
-0.1859	-1.1443	-0.9584	2.5e-05	SCO2178	endo alpha-1,4 polygalactosaminidase	-0.9164	-1.3404	-0.424	0.021063	16
-2.3898	-2.5076	-0.1178	0.60906	SCO1286	oxidoreductase	-2.2565	-2.6812	-0.4247	0.000396	16
1.2848	0.5584	-0.7264	1.7e-05	SCO5025	transcriptional regulator	0.4543	0.027	-0.4273	3e-05	4
-1.1365	-0.1946	0.9419	4.7e-05	SCO6054	transmembrane transport protein	-0.7454	-1.1734	-0.428	0.003121	20
-2.6931	-2.2487	0.4443	0.047569	SCO5687	ABC-type transport system integral membrane protein	-2.0741	-2.504	-0.4299	0.022751	19
-1.0654	-1.1827	-0.1173	0.592204	SCO0365	oxidoreductase	-0.5783	-1.0086	-0.4303	0.027536	16
-1.328	-0.9639	0.3641	0.023997	SCO5378	chitinase two-component sensor kinase	-0.7594	-1.1921	-0.4327	0.000888	21
-0.2993	-0.3949	-0.0957	0.678003	SCO6802	DNA-binding protein	0.4645	0.0313	-0.4332	0.033985	16
-0.7932	-1.2191	-0.4258	0.012505	SCO6138	transmembrane protein	-0.6149	-1.0505	-0.4356	0.007182	16
-0.3748	-0.428	-0.0532	0.838976	SCO7376	hypothetical protein	-0.0333	-0.4711	-0.4378	0.011196	16
-0.3711	-0.771	-0.3999	0.008361	SCO5509	oxidoreductase	-0.0703	-0.5095	-0.4392	0.00183	16
-0.6029	-0.2589	0.344	0.078665	SCO2399	Predicted acetyltransferase	-0.8897	-1.3335	-0.4438	0.000365	16
-0.8878	-1.5817	-0.6938	0.000115	SCO6866	hypothetical protein	-0.7133	-1.1606	-0.4473	0.03207	16
-0.207	-0.3852	-0.1782	0.364524	SCO3331	transmembrane transport protein	-0.0134	-0.4618	-0.4484	0.007614	20
1.9196	1.4313	-0.4882	0.000707	SCO2576	phosphoglycerate mutase	0.8015	0.3529	-0.4486	0.002095	6
-0.129	-0.7434	-0.6144	0.001272	SCO3332	hypothetical protein	-1.1545	-1.6049	-0.4504	0.006717	16
0.4433	-0.1066	-0.5499	0.000257	SCO3315	putative tetR transcriptional regulator	0.2437	-0.2068	-0.4505	0.000466	4
0.0784	-0.5025	-0.5808	0.000166	SCO5449	ABC transporter	-0.1106	-0.5627	-0.4521	0.000622	19
0.3035	0.4036	0.1001	0.65574	SCO3075	transcriptional regulator	0.4082	-0.0468	-0.455	0.000963	4
-0.0319	-0.7871	-0.7552	9.9e-05	SCO1190	export protein	-0.9693	-1.4256	-0.4563	0.000265	20
-0.3337	-0.5778	-0.2441	0.158657	SCO3168	protease	-0.1037	-0.561	-0.4573	0.019332	7
-1.2706	-1.543	-0.2724	0.164038	SCO1225	osmoprotectant transporter	-0.4909	-0.9574	-0.4665	0.015899	15
2.1621	1.9953	-0.1668	0.39351	SCO1818	tyrosyl-tRNA synthetase	0.8346	0.3645	-0.4701	0.002209	14
-0.3003	-0.3949	-0.0946	0.686972	SCO1099	possible integral membrane protein	0.1326	-0.3391	-0.4717	0.00451	16
0.5941	0.3548	-0.2392	0.2365	SCO6420	DNA-binding protein	0.6253	0.1535	-0.4718	0.031497	16
-0.3331	-1.1539	-0.8207	3e-05	SCO4083	hypothetical protein	-0.5186	-0.9913	-0.4727	0.001123	16
-0.6182	-0.8589	-0.2407	0.372958	SCO7496	hypothetical protein	0.2796	-0.1962	-0.4758	0.000211	16
-0.3599	0.5815	0.9413	0.001252	SCO0606	hypothetical protein	-0.1461	-0.6223	-0.4762	0.011468	16
0.2444	-0.2419	-0.4863	0.005551	SCO0123	hypothetical protein	0.4579	-0.0188	-0.4767	0.000854	16
-0.8033	-0.1534	0.6498	0.000206	SCO6703	3-oxoadipate CoA-transferase subunit A	0.1388	-0.3386	-0.4774	0.000118	7
0.7662	0.399	-0.3671	0.040233	SCO4374	hypothetical protein	0.5353	0.0563	-0.479	0.0018	16
1.6498	0.7588	-0.891	1e-06	SCO5139	succinyl-diaminopimelate desuccinylase	0.8675	0.3884	-0.4791	0.000233	10
1.6941	1.2313	-0.4627	0.004987	SCO4551	hypothetical protein	0.5525	0.072	-0.4805	0.000281	16
-1.07	-1.7644	-0.6944	0.003041	SCO7013	sugar-binding lipoprotein	-1.0654	-1.5476	-0.4822	0.00496	16
-1.1465	-1.6262	-0.4797	0.028573	SCO6854	hypothetical protein	-0.9818	-1.466	-0.4842	0.015659	16
1.4881	0.9395	-0.5486	0.002792	SCO4264	aminoglycoside phosphotransferase	0.7743	0.2893	-0.485	0.010914	16
-0.1477	-0.7333	-0.5856	0.000841	SCO3640	AbsA2, Streptomyces coelicolor two-component system regulator	0.0262	-0.4592	-0.4854	0.039474	4
0.7348	0.0748	-0.66	0.00196	SCO3432	hypothetical protein	0.7761	0.2904	-0.4857	0.01256	16
-0.786	-1.0357	-0.2497	0.201447	SCO7625	monooxygenase	-0.431	-0.9198	-0.4888	0.005574	16
1.1903	0.2728	-0.9176	0.000103	SCO3100	hypothetical protein	1.3565	0.8675	-0.489	0.001217	16
0.2253	0.3762	0.1508	0.477855	SCO5816	hypothetical protein	0.4162	-0.0731	-0.4893	0.013254	16
-0.6222	-1.1111	-0.4889	0.018127	SCO2861	putative sigma factor	-1.0817	-1.5713	-0.4896	0.035739	4
0.7149	1.1513	0.4364	0.009025	SCO1788	hypothetical protein	1.6946	1.2032	-0.4914	0.023989	16
0.3769	0.2697	-0.1072	0.629315	SCO5450	ABC transporter	0.1648	-0.3274	-0.4922	0.001996	19
-0.7447	-0.0193	0.7254	4e-06	SCO2191	oxidoreductase	0.1974	-0.2955	-0.4929	0.004064	16
0.4446	-0.1793	-0.624	0.001001	SCO4312	hypothetical protein Contains also a TTA leucine codon, possible target for bldA regulation	-0.1599	-0.6558	-0.4959	0.002383	3
0.1942	0.0163	-0.1779	0.349878	SCO6319	lipoprotein	0.5664	0.0703	-0.4961	0.000102	16
-0.6464	-1.2287	-0.5823	0.000661	SCO6232	beta-mannosidase	-0.3961	-0.8968	-0.5007	0.027317	7
0.2577	0.9258	0.6681	0.000375	SCO0912	putative Glutamine amidotransferases class-II	0.6656	0.1628	-0.5028	0.003128	10
-1.0577	-0.8303	0.2274	0.151408	SCO6506	gas vesicle protein	-0.4243	-0.9286	-0.5043	0.009382	16
0.762	0.9506	0.1886	0.316952	SCO5549	hydrolase	0.9039	0.3991	-0.5048	0.000735	7
-0.0167	-0.7338	-0.7171	0.000695	SCO2254	transmembrane efflux protein	-0.0524	-0.5622	-0.5098	0.021021	16
1.183	1.1996	0.0166	0.945332	SCO1549	hypothetical protein	0.5584	0.0483	-0.5101	0.00024	16
0.728	0.1196	-0.6084	0.000429	SCO5448	ABC transporter	0.5782	0.0663	-0.5119	0.000274	19
1.2136	0.4442	-0.7694	4e-06	SCO1210	transcriptional regulator	0.1372	-0.3759	-0.5131	0.018747	4
-0.1404	-0.6342	-0.4938	0.003555	SCO4846	hypothetical protein	-0.2132	-0.7265	-0.5133	5.8e-05	16
-0.6823	-0.3196	0.3627	0.124966	SCO4368	lipase	-0.5404	-1.0549	-0.5145	0.001105	7
0.4537	0.2502	-0.2035	0.222923	SCO1872	IclR family transcriptional regulator	0.5789	0.0643	-0.5146	3.5e-05	4
-0.1991	-0.0594	0.1397	0.496093	SCO1336	lipoprotein N-acyltransferase	0.4191	-0.0986	-0.5177	7.5e-05	16
0.5765	-0.027	-0.6035	0.003116	SCO2484	possible secreted protein	-0.1297	-0.6484	-0.5187	0.012795	20
0.091	0.0902	-0.0008	0.997391	SCO3736	RNA polymerase ECF sigma factor	0.6397	0.1204	-0.5193	0.04467	4
0.0185	-0.1445	-0.1631	0.398808	SCO4612	amino acid transporter	0.21	-0.3097	-0.5197	0.000428	10
1.4644	0.8253	-0.6391	6.5e-05	SCO3727	stress response protein	0.1282	-0.3923	-0.5205	0.013584	15
-1.4222	-1.7019	-0.2796	0.145442	SCO3690	hydrolase	-1.4586	-1.9797	-0.5211	0.003078	7
-1.979	-2.5956	-0.6166	0.004879	SCO4342	hypothetical protein	-2.7898	-3.312	-0.5222	0.019911	16
0.3816	0.7689	0.3872	0.073137	SCO4015	hypothetical protein with TTA leucine codon. Possible target for bldA	1.4663	0.9429	-0.5234	0.036553	3
-0.1555	-0.8988	-0.7433	0.000665	SCO3414	transcriptional regulator	-0.53	-1.0544	-0.5244	0.016613	4
-0.5417	-0.0008	0.5409	0.034144	SCO7494	hypothetical protein	-0.5847	-1.111	-0.5263	0.000423	16
-0.3704	-0.6158	-0.2454	0.248871	SCO0596	DNA starvation/stationary phase protection protein Dps	-0.329	-0.8573	-0.5283	0.018009	15
1.056	0.8384	-0.2176	0.177726	SCO2121	two-component system sensor kinase	0.8688	0.3399	-0.5289	0.000409	21
-0.0232	-0.7265	-0.7033	1.7e-05	SCO7311	amino acid decarboxylase	0.1192	-0.4097	-0.5289	0.000471	10
-1.0169	-1.3216	-0.3047	0.109153	SCO1279	possible secreted protein	-1.0295	-1.5609	-0.5314	0.00144	20
-0.0257	-0.274	-0.2483	0.179898	SCO7038	hypothetical protein	0.2261	-0.3059	-0.532	1.3e-05	16
-0.6584	-0.7492	-0.0908	0.688835	SCO6501	gas vesicle synthesis protein	0.1534	-0.3788	-0.5322	0.000918	16
0.3854	0.4699	0.0845	0.717267	SCO6751	efflux protein	0.8194	0.2855	-0.5339	0.000228	20
-0.0211	-0.7725	-0.7514	9.2e-05	SCO6257	ABC transporter sugar binding lipoprotein	-0.2324	-0.7665	-0.5341	0.003857	19
-2.7265	-2.9215	-0.195	0.38589	SCO7012	binding protein dependent transport protein	-2.4744	-3.0107	-0.5363	0.013691	20
0.2121	-0.0633	-0.2754	0.087264	SCO5842	hypothetical protein	0.7072	0.1703	-0.5369	4e-06	16
-0.1805	0.4215	0.602	0.00469	SCO0793	hypothetical protein	-0.1974	-0.7362	-0.5388	0.007549	16
0.1624	-0.7723	-0.9347	0.000577	SCO0187	phytoene synthase	0.5833	0.0435	-0.5398	0.043819	17
-0.3761	0.3963	0.7724	0.002611	SCO7763	Predicted endonuclease	1.0404	0.4981	-0.5423	0.005157	18
0.4005	0.2377	-0.1628	0.421737	SCO0695	hypothetical protein	-0.235	-0.7803	-0.5453	4.1e-05	16
0.3294	-0.2533	-0.5827	0.001126	SCO0818	ABC transporter ATP-binding protein	0.2245	-0.3223	-0.5468	0.009943	19
-0.1134	-1.0541	-0.9407	1e-06	SCO0262	LysR family transcriptional regulator	0.2965	-0.2504	-0.5469	0.001453	4
-2.4265	-1.909	0.5175	0.056235	SCO6889	hypothetical protein	-2.3483	-2.8963	-0.548	0.040763	16
0.2044	0.1094	-0.095	0.67858	SCO2320	putative Serine/threonine protein kinase	0.3657	-0.1834	-0.5491	0.005711	21
1.2532	0.9438	-0.3094	0.037788	SCO4643	UDP-N-acetylenolpyruvoylglucosamine reductase	1.2575	0.708	-0.5495	0.003244	12
-0.5383	-0.8161	-0.2777	0.095798	SCO3638	AbsA2, Streptomyces coelicolor two-component system regulator	-0.6933	-1.2432	-0.5499	0.000285	4
0.6251	0.7182	0.0931	0.702323	SCO6294	GntR family regulatory protein	1.1894	0.6373	-0.5521	0.000667	4
1.6232	0.8671	-0.7561	6e-06	SCO4067	dnaZ, DNA polymerase III subunit gamma	1.2717	0.7187	-0.553	0.001225	2
0.9282	0.7223	-0.2059	0.220574	SCO1424	putative hydrolase	1.0129	0.4597	-0.5532	0.002273	7
1.1152	0.6971	-0.4181	0.028911	SCO4125	acetyltransferase	0.6188	0.0641	-0.5547	0.006212	16
-0.4849	-0.7071	-0.2222	0.232218	SCO2853	hypothetical protein	-0.6047	-1.1598	-0.5551	0.012208	16
-0.0564	-0.3292	-0.2728	0.147288	SCO3132	trans-aconitate 2-methyltransferase	0.4144	-0.1419	-0.5563	0.007231	16
-1.1217	-1.4954	-0.3737	0.146635	SCO5380	hypothetical protein	-0.4279	-0.9851	-0.5572	0.010711	16
-1.4076	-2.0031	-0.5955	0.08662	SCO2797	cellobiose transport permease; ABC transporter	-1.1411	-1.7014	-0.5603	0.002571	19
-0.3123	-0.2146	0.0978	0.683488	SCO2228	alpha-glucosidase	1.0602	0.4984	-0.5618	0.00262	7
-0.5955	0.029	0.6246	0.000334	SCO7033	regulatory protein	0.4382	-0.125	-0.5632	1.3e-05	5
-1.4099	-1.7744	-0.3645	0.049494	SCO7139	aldehyde dehydrogenase	-1.5326	-2.096	-0.5634	0.000698	16
-0.4686	-0.7712	-0.3025	0.112889	SCO7274	hypothetical protein	0.1022	-0.4618	-0.564	0.015724	16
5.7213	5.3786	-0.3427	0.085179	SCO4730	50S ribosomal protein L17	3.6621	3.096	-0.5661	0.016558	14
1.4354	0.9638	-0.4716	0.012323	SCO3875	hypothetical protein	0.3885	-0.178	-0.5665	0.004882	16
-0.2336	-0.243	-0.0094	0.968263	SCO5603	hypothetical protein	0.1743	-0.394	-0.5683	0.000149	16
0.5117	0.8294	0.3177	0.111367	SCO2475	LysR family transcriptional regulator	0.804	0.2356	-0.5684	0.004689	4
-2.1	-2.5798	-0.4798	0.005301	SCO3534	large ATP-binding protein	-2.1867	-2.7552	-0.5685	0.000963	16
-1.503	-1.648	-0.145	0.48302	SCO7032	hypothetical protein	-0.9063	-1.4773	-0.571	0.003881	16
0.3334	0.3513	0.0179	0.95496	SCO1231	UreD urease accessory protein	0.4619	-0.1127	-0.5746	0.003869	16
-2.4933	-2.5648	-0.0715	0.79303	SCO6845	hypothetical protein	-2.4675	-3.0428	-0.5753	0.031858	16
-0.227	-1.1153	-0.8882	1e-06	SCO0734	putative transcriptional repressor	-0.1851	-0.7652	-0.5801	0.004271	4
1.1948	0.7552	-0.4395	0.00255	SCO4170	hypothetical protein	0.9085	0.3278	-0.5807	0.004874	16
-0.6483	-1.0603	-0.412	0.045363	SCO2645	Predicted permease	-0.173	-0.7544	-0.5814	0.002826	20
0.2493	0.6029	0.3536	0.020065	SCO5665	hypothetical protein	1.5286	0.945	-0.5836	0.007333	16
0.3279	0.4077	0.0798	0.74941	SCO1245	adenosylmethionine--8-amino-7-oxononanoate transaminase	0.1354	-0.4483	-0.5837	0.00449	13
-0.6169	-0.3341	0.2828	0.116601	SCO7347	DNA bindging transcriptinal regulator/repressor	-0.2498	-0.8362	-0.5864	0.0047	4
0.393	0.9599	0.5669	0.005219	SCO1296	Bacterial protein of unknown function	0.5937	0.0059	-0.5878	0.000657	16
0.1536	-0.2514	-0.405	0.042835	SCO7039	ABC transporter ATP-binding protein	0.7818	0.192	-0.5898	0.017604	19
-0.2398	-0.3296	-0.0898	0.70145	SCO7056	GntR family transcriptional regulator	0.0415	-0.5497	-0.5912	0.000693	4
-1.1247	-0.55	0.5747	0.00132	SCO4597	two-component system sensor kinase	-0.0862	-0.6785	-0.5923	4e-06	21
1.7642	0.9411	-0.823	9e-06	SCO4651	lipoprotein	0.8589	0.2666	-0.5923	0.002275	16
0.7647	0.0586	-0.7062	7.5e-05	SCO4482	LysR family transcriptional regulator	0.5824	-0.0112	-0.5936	0.003065	4
1.2527	1.584	0.3312	0.018218	SCO2939	hypothetical protein	2.3376	1.7411	-0.5965	9.2e-05	16
-0.6959	-0.6416	0.0543	0.815833	SCO3437	hypothetical protein	0.1046	-0.4962	-0.6008	0.00048	16
1.0485	1.6641	0.6155	0.002098	SCO6217	hypothetical protein	1.6516	1.0482	-0.6034	0.00086	16
0.7832	1.4919	0.7088	0.0023	SCO4338	putative maltose permease MalA	1.4068	0.8027	-0.6041	0.005331	20
4.1552	3.8146	-0.3405	0.115486	SCO5371	F0F1 ATP synthase subunit alpha	2.7883	2.181	-0.6073	0.015752	6
0.6967	0.715	0.0183	0.94398	SCO4305	putative transcriptional regulator	0.5453	-0.0634	-0.6087	0.001204	4
0.3925	-0.1656	-0.5581	0.000458	SCO3104	Predicted RNA methylase	0.0669	-0.542	-0.6089	0.002084	16
-0.904	-0.7062	0.1978	0.400195	SCO6612	hydrolase	-1.099	-1.7079	-0.6089	0.000102	7
-0.6819	-1.3219	-0.64	0.006782	SCO0128	hypothetical protein	-0.1089	-0.7236	-0.6147	0.039746	16
1.1573	0.8946	-0.2627	0.088189	SCO2587	gamma-glutamyl kinase	0.9449	0.3299	-0.615	0.001467	10
0.6264	1.4128	0.7865	0.00019	SCO1145	MarR family Transcriptional regulators	1.3396	0.7244	-0.6152	0.019784	4
-0.8755	-1.4922	-0.6167	0.000301	SCO0874	putative membrane transporter	-0.2599	-0.8784	-0.6185	0.006782	20
-1.8615	-2.4825	-0.621	6.7e-05	SCO3250	integrase	-1.9803	-2.5988	-0.6185	0.004477	23
-3.3918	-2.6547	0.7371	0.003259	SCO7186	hypothetical protein	-2.4456	-3.0645	-0.6189	0.019569	16
0.5466	1.4199	0.8734	1.6e-05	SCO3568	hypothetical protein	0.7906	0.1716	-0.619	0.002602	16
-1.6737	-2.2395	-0.5657	0.000259	SCO4065	transposase	-1.9909	-2.6101	-0.6192	0.001156	23
-0.2747	-0.3746	-0.0999	0.68714	SCO0849	possible membrane protein	-0.1758	-0.7954	-0.6196	0.023191	16
1.0102	0.8298	-0.1804	0.33648	SCO5291	hypothetical protein	0.8431	0.2226	-0.6205	0.004516	16
-1.6949	-1.6571	0.0378	0.872661	SCO6504	hypothetical protein	-0.8509	-1.4736	-0.6227	0.009311	16
0.0841	-0.5215	-0.6055	0.001242	SCO6486	ABC transport associated protein	-0.2128	-0.8369	-0.6241	0.001017	20
0.8042	0.2434	-0.5608	0.001196	SCO2876	acetyltransferase	0.0452	-0.5799	-0.6251	0.001378	16
-1.5171	-0.8167	0.7004	0.005797	SCO6811	hypothetical protein SCO6811	0.9767	0.3498	-0.6269	0.030587	20
-0.401	-0.4348	-0.0338	0.885753	SCO7382	hypothetical protein	0.283	-0.3445	-0.6275	0.010196	16
-2.3825	-2.292	0.0905	0.847143	SCO3527	hypothetical protein	-2.4785	-3.1092	-0.6307	0.016253	16
0.2009	0.628	0.4271	0.018075	SCO7634	hypothetical protein	1.5531	0.9223	-0.6308	0.000235	16
0.3529	0.6973	0.3444	0.086865	SCO1813	GntR family transcriptional regulator	0.9877	0.3549	-0.6328	0.003982	4
0.1518	-0.2912	-0.4429	0.008321	SCO7520	hypothetical protein	0.6947	0.0606	-0.6341	0.002991	16
0.03	-0.3297	-0.3597	0.016455	SCO5312	hypothetical protein	0.1973	-0.4388	-0.6361	0.000208	16
-0.117	-0.2217	-0.1047	0.678313	SCO4480	TetR family transcriptional regulator	-0.0244	-0.6616	-0.6372	0.001958	4
0.0171	0.3137	0.2966	0.04678	SCO4369	hypothetical protein	0.5259	-0.1119	-0.6378	0.009126	16
-1.3525	-1.9632	-0.6107	0.013707	SCO0151	integral membrane protein	-1.672	-2.3107	-0.6387	0.001344	16
1.1873	1.5294	0.3421	0.015016	SCO4957	hypothetical protein	1.2643	0.6255	-0.6388	0.00122	16
-1.1476	-1.6932	-0.5456	0.003189	SCO7120	ubiquinol-cytochrome C reductase cytochrome B subunit	-0.8288	-1.4683	-0.6395	0.005238	6
-0.6172	-0.5739	0.0434	0.859502	SCO5322	hypothetical protein	-0.1957	-0.8352	-0.6395	0.009008	16
1.9341	2.2413	0.3072	0.026359	SCO2532	PhoH-like protein	2.6849	2.0449	-0.64	0.030056	16
-0.1254	-0.8356	-0.7101	2.3e-05	SCO6450	hypothetical protein	0.1471	-0.4934	-0.6405	0.002184	16
-1.1951	-0.3069	0.8882	8.8e-05	SCO6500	gas vesicle synthesis-like protein	-0.0912	-0.7324	-0.6412	0.003314	16
0.9683	0.0573	-0.911	5e-06	SCO3914	transcriptional regulator	0.5916	-0.0514	-0.643	0.000867	4
-0.1133	-0.1071	0.0062	0.981045	SCO7208	hypothetical protein	0.2133	-0.4321	-0.6454	0.002742	16
2.5518	1.6061	-0.9457	1.5e-05	SCO3576	hypothetical protein	0.3188	-0.3284	-0.6472	0.004148	16
0.4727	0.7047	0.232	0.392795	SCO4166	hypothetical protein	0.16	-0.4881	-0.6481	0.0244	16
0.0077	-0.1977	-0.2054	0.306865	SCO6599	transcriptional regulator	-0.032	-0.684	-0.652	0.001767	4
-0.2724	0.1134	0.3858	0.050693	SCO4407	hypothetical protein	-0.9622	-1.6156	-0.6534	3.5e-05	16
0.7512	0.51	-0.2412	0.17629	SCO4171	possible secreted protein	-0.1273	-0.7808	-0.6535	0.002227	20
-2.3279	-2.7914	-0.4636	0.031594	SCO6847	hypothetical protein	-1.8769	-2.5328	-0.6559	0.004592	16
0.303	0.4475	0.1445	0.508439	SCO4073	ragK sensor kinase - related to RamR	0.4888	-0.1689	-0.6577	0.000728	3
0.2176	-0.4509	-0.6685	0.00278	SCO3297	hypothetical protein	-0.4597	-1.1184	-0.6587	0.000693	16
-0.3485	-0.5066	-0.1581	0.432334	SCO7362	oxidoreductase	0.5428	-0.116	-0.6588	5.5e-05	16
-2.1919	-2.5423	-0.3504	0.097411	SCO3983	hypothetical protein Contains TTA encoded leucine	-3.3354	-3.9942	-0.6588	0.006485	3
0.8823	0.8183	-0.064	0.782403	SCO4782	hypothetical protein	0.817	0.1562	-0.6608	0.0013	16
0.9181	1.2309	0.3128	0.109496	SCO1544	hypothetical protein	0.9203	0.2594	-0.6609	0.003104	16
1.1472	1.3791	0.2319	0.35964	SCO0459	hypothetical protein	1.0986	0.4364	-0.6622	0.000625	16
0.0721	-0.3559	-0.4279	0.028329	SCO3313	hypothetical protein	0.612	-0.0502	-0.6622	0.009501	16
1.3386	0.7913	-0.5473	0.001738	SCO3153	hypothetical protein	1.3438	0.6804	-0.6634	0.000755	16
-0.4152	-0.3263	0.0889	0.699859	SCO5483	transcriptional regulator	0.2277	-0.4372	-0.6649	8.3e-05	4
-0.6281	-0.4119	0.2163	0.335897	SCO7169	hypothetical protein	-0.0482	-0.7142	-0.666	0.001165	16
1.1928	0.413	-0.7798	9e-06	SCO2262	Oxidoreductase coenzyme F420-dependent	0.7279	0.0603	-0.6676	0.000266	16
0.858	0.9889	0.1309	0.534711	SCO3162	esterase	0.9257	0.2573	-0.6684	0.000994	16
5.2758	5.8909	0.6152	6.8e-05	SCO4719	S5 ribosomal protein	3.4539	2.7852	-0.6687	2.6e-05	14
-1.1133	-1.6451	-0.5318	0.015078	SCO3699	transcriptional regulator	-0.5807	-1.2517	-0.671	0.014003	4
-0.9015	-0.5505	0.3509	0.114521	SCO5517	transcriptional regulator	-0.5475	-1.2188	-0.6713	0.049809	4
0.5419	0.0731	-0.4689	0.004792	SCO1233	urease accessroy protein UreF	0.1695	-0.5039	-0.6734	0.000136	7
-0.7345	-1.202	-0.4675	0.004428	SCO0647	short chain oxidoreductase	-0.6292	-1.3031	-0.6739	0.007312	16
0.1925	0.4426	0.25	0.235473	SCO7202	hypothetical protein	-0.2482	-0.9243	-0.6761	0.00098	16
0.6543	0.3861	-0.2682	0.233668	SCO2565	hypothetical protein	-0.2101	-0.8863	-0.6762	0.000719	16
2.3397	2.9849	0.6451	0.00489	SCO2172	hypothetical protein	1.7071	1.0228	-0.6843	0.010027	16
0.1429	-0.4795	-0.6224	0.000404	SCO7173	transcriptional regulator	-0.1793	-0.8637	-0.6844	0.000526	4
0.4212	-0.2419	-0.663	0.00012	SCO5492	Short chain dehydrogenase	0.4329	-0.2518	-0.6847	0.002017	16
0.6383	0.251	-0.3874	0.012557	SCO5056	exodeoxyribonuclease VII large subunit	0.7889	0.102	-0.6869	6e-06	18
4.893	4.9868	0.0938	0.677832	SCO4721	50S ribosomal protein L15	3.2854	2.5936	-0.6918	0.010009	14
0.1489	0.2338	0.0848	0.734933	SCO4415	hypothetical protein	-0.0535	-0.7464	-0.6929	0.0007	16
0.5577	0.3804	-0.1773	0.430395	SCO1876	RNA polymerase sigma factor	0.3357	-0.3609	-0.6966	0.000726	4
0.6562	0.5017	-0.1544	0.454233	SCO2535	hypothetical protein	0.3576	-0.3402	-0.6978	0.005589	16
-0.3329	-0.6588	-0.3259	0.10651	SCO3509	hypothetical protein	-0.0551	-0.7553	-0.7002	0.003727	16
-1.0832	-0.9777	0.1054	0.669041	SCO1280	triacylglycerol biosynthesis	-0.5812	-1.2815	-0.7003	0.008028	11
-1.8352	-2.0723	-0.2371	0.332442	SCO0030	putative cell division protein FtsN	-2.0061	-2.7074	-0.7013	0.001968	1
1.8845	1.1322	-0.7523	1.5e-05	SCO5048	possible secreted protein	0.9244	0.2231	-0.7013	0.000598	20
0.1462	-0.6988	-0.8451	0.010335	SCO1592	mutT domain	-0.4913	-1.194	-0.7027	0.000114	23
2.8969	2.765	-0.1319	0.546023	SCO3581	hypothetical protein	2.4427	1.7398	-0.7029	0.032617	16
-1.7994	-1.9979	-0.1985	0.36786	SCO3524	hypothetical protein	-1.4153	-2.1183	-0.703	0.000192	16
-1.2986	-0.9814	0.3172	0.302471	SCO0779	hypothetical protein	-1.0616	-1.7652	-0.7036	0.0014	16
2.447	2.2136	-0.2333	0.186415	SCO1921	aminotransferase	2.0458	1.3396	-0.7062	0.00242	10
0.4137	-0.5055	-0.9192	5e-06	SCO3084	4-hydroxybenzoate 3-monooxygenase	0.5546	-0.152	-0.7066	0.037312	13
-2.0557	-1.7373	0.3184	0.144425	SCO2694	hypothetical protein	-2.1616	-2.8687	-0.7071	0.018389	16
1.9065	1.6415	-0.265	0.090727	SCO1939	6-phosphogluconolactonase	1.5364	0.8281	-0.7083	0.000468	9
-1.0972	-1.0907	0.0065	0.978596	SCO2875	MerR family transcriptional regulator	-0.4981	-1.2078	-0.7097	0.001629	4
-0.8042	-0.2156	0.5886	0.040682	SCO6480	hypothetical protein	-0.1951	-0.9052	-0.7101	0.029455	16
0.8877	1.1039	0.2163	0.357673	SCO4081	putative transcriptional regulator	1.0711	0.3601	-0.711	0.005941	4
0.0372	-0.0004	-0.0376	0.892619	SCO6538	hypothetical protein	0.2452	-0.4675	-0.7127	4.6e-05	16
0.4018	0.1382	-0.2637	0.14955	SCO2347	hypothetical protein	-0.0493	-0.7621	-0.7128	0.001324	16
0.9747	1.3208	0.3461	0.091929	SCO2806	mutase	0.804	0.0902	-0.7138	0.003764	16
-0.9089	-1.1106	-0.2017	0.268834	SCO0776	putative membrane transporter	-0.6819	-1.3976	-0.7157	0.000556	20
-0.7657	-1.0816	-0.3159	0.067433	SCO3600	hypothetical protein	-0.1589	-0.8751	-0.7162	0.028015	16
-0.0576	0.8011	0.8587	0.005215	SCO2683	single-strand DNA-binding protein	0.2754	-0.4432	-0.7186	0.002215	2
-0.6045	-1.1553	-0.5509	0.089979	SCO4372	hypothetical protein	-1.0136	-1.7357	-0.7221	0.00985	16
0.9052	0.8606	-0.0446	0.862257	SCO2808	putative serine kinase	1.4935	0.7697	-0.7238	0.000247	21
0.8876	1.3281	0.4405	0.003183	SCO5426	6-phosphofructokinase	1.2884	0.5646	-0.7238	0.00231	16
0.8873	0.1365	-0.7508	1.7e-05	SCO5451	ABC transporter	0.6669	-0.0593	-0.7262	1.6e-05	19
0.917	0.1224	-0.7946	5e-06	SCO4429	FO synthase functions in F420 biosynthesis	0.8016	0.0749	-0.7267	9e-06	16
3.0928	3.4283	0.3355	0.393107	SCO3956	ABC transporter ATP-binding protein	2.9251	2.1968	-0.7283	0.014313	19
-2.208	-3.1681	-0.9601	4.6e-05	SCO7165	sugar-binding integral membrane transport protein	-2.4954	-3.2248	-0.7294	0.000751	20
0.8	0.1114	-0.6885	0.028869	SCO2224	hypothetical protein	0.5325	-0.1984	-0.7309	0.008747	16
2.252	1.9061	-0.346	0.046026	SCO5704	transcription elongation factor NusA	1.8708	1.1398	-0.731	0.021258	14
0.3258	0.7723	0.4465	0.002469	SCO6805	integral membrane efflux protein	1.0998	0.3666	-0.7332	0.000223	16
-0.1858	0.1878	0.3736	0.017276	SCO7358	hypothetical protein	0.124	-0.6109	-0.7349	0.00012	16
1.5459	1.0968	-0.4491	0.001448	SCO3823	quinone oxidoreductase	1.0625	0.3273	-0.7352	0.000423	16
-0.2512	0.6943	0.9455	0	SCO4981	hypothetical protein	0.6596	-0.0787	-0.7383	0.000142	16
3.4812	4.2874	0.8062	0.005932	SCO5374	F0F1 ATP synthase subunit epsilon	2.3153	1.5759	-0.7394	0.038856	6
0.0403	-0.0735	-0.1138	0.605313	SCO4143	mutT-like protein	0.5366	-0.2034	-0.74	0.002174	23
-0.2552	0.7045	0.9597	0.000119	SCO4587	hypothetical protein	-0.4513	-1.1917	-0.7404	0.000182	16
0.5395	0.5991	0.0597	0.823058	SCO5493	hypothetical protein	1.2457	0.5033	-0.7424	0.001444	16
0.7145	0.8337	0.1192	0.589282	SCO1246	dithiobiotin synthetase	0.5646	-0.1783	-0.7429	0.000968	13
-0.6288	-0.6701	-0.0413	0.881123	SCO1167	helicase	-0.4482	-1.1915	-0.7433	0.000131	2
-0.2377	-0.8138	-0.5761	0.002476	SCO2873	hypothetical protein	-0.5883	-1.3341	-0.7458	0.001415	16
-0.8377	-0.4481	0.3896	0.106172	SCO7397	hypothetical protein	-0.3814	-1.1272	-0.7458	0.004028	16
1.1104	1.0208	-0.0897	0.709232	SCO2534	hypothetical protein CorC_HlyC; Transporter associated domain	0.8378	0.0919	-0.7459	0.001412	20
1.2706	1.4501	0.1795	0.410385	SCO2442	GntR family transcriptional regulator	1.3782	0.6319	-0.7463	0.005552	4
-1.4974	-1.4192	0.0782	0.733513	SCO5379	hypothetical protein	-0.84	-1.5909	-0.7509	0.008447	16
1.6012	0.7936	-0.8076	3.4e-05	SCO1519	Holliday junction DNA helicase RuvA	1.6306	0.8756	-0.755	0.002277	23
0.626	0.8331	0.2071	0.321655	SCO3283	cobalt-precorrin-6x reductase	1.3641	0.6084	-0.7557	0.003404	13
-0.5744	-1.1357	-0.5613	0.001793	SCO0429	oxidoreductase	-1.325	-2.0856	-0.7606	9.9e-05	16
0.382	0.242	-0.14	0.524778	SCO1787	iron-siderophore uptake system transmembrane protein; ABC transporter	0.6635	-0.0974	-0.7609	0.004194	19
0.7534	0.1574	-0.596	0.032619	SCO3143	hypothetical protein	0.3975	-0.3647	-0.7622	0.011736	16
0.4532	1.4284	0.9751	0.000186	SCO5255	signal peptidase	0.7508	-0.012	-0.7628	0.009905	20
2.6093	1.8399	-0.7694	6e-06	SCO2615	valyl-tRNA synthetase	1.6452	0.8813	-0.7639	0.017759	10
-0.6035	-1.1703	-0.5669	0.000142	SCO4016	putative hydrolase	-0.1495	-0.9142	-0.7647	4.3e-05	7
0.9244	1.1952	0.2708	0.290548	SCO5133	hypothetical protein	1.7447	0.9739	-0.7708	0.000647	16
0.8223	0.8581	0.0359	0.892474	SCO1953	excinuclease ABC subunit C	1.3567	0.5853	-0.7714	6.2e-05	18
0.3705	1.1453	0.7748	0.000642	SCO4268	hypothetical protein	2.1706	1.3988	-0.7718	0.023155	16
1.572	1.1276	-0.4444	0.037006	SCO2986	hypothetical protein	0.615	-0.1574	-0.7724	0.001395	16
-0.2296	-0.6118	-0.3822	0.042618	SCO6511	hypothetical protein	0.1537	-0.6191	-0.7728	0.000789	16
1.0454	0.8586	-0.1868	0.319217	SCO1820	hypothetical protein	0.996	0.2208	-0.7752	0.000169	16
2.551	2.3996	-0.1514	0.503138	SCO1847	cobalamin biosynthesis protein	1.3605	0.5846	-0.7759	0.004249	13
0.3658	-0.2537	-0.6195	0.000206	SCO3388	TmrB-like protein	-0.0796	-0.8563	-0.7767	0.000548	16
-0.5666	-0.2254	0.3413	0.031983	SCO7522	DNA ligase	1.1468	0.3686	-0.7782	0.001329	2
-0.0012	-0.976	-0.9747	1e-06	SCO3522	transcriptional regulator	0.5775	-0.203	-0.7805	0.000306	4
0.2613	0.1733	-0.088	0.698599	SCO1902	hypothetical protein	0.735	-0.0456	-0.7806	0.017843	16
-0.6606	-1.3515	-0.691	3.8e-05	SCO6087	transport system integral membrane protein	0.3503	-0.4332	-0.7835	0.001056	20
1.2248	1.4285	0.2037	0.245644	SCO3037	putative oxidoreductase	1.5938	0.8066	-0.7872	0.001886	16
1.9102	1.2848	-0.6254	5.1e-05	SCO2614	folylpolyglutamate synthase	1.2833	0.4958	-0.7875	0.006319	13
1.1607	0.2621	-0.8986	5e-06	SCO4806	possible secreted protein	0.1954	-0.5963	-0.7917	0.000488	20
2.1939	1.3582	-0.8357	1.2e-05	SCO6018	hypothetical protein	1.4036	0.6116	-0.792	0.000215	16
0.014	-0.1471	-0.161	0.438742	SCO6221	lipoprotein	0.4294	-0.3665	-0.7959	0.000746	16
0.9308	0.359	-0.5717	0.001187	SCO6075	hypothetical protein	0.945	0.1486	-0.7964	6.1e-05	7
0.4475	-0.3131	-0.7606	0.000447	SCO3602	transmembrane transport protein	0.6692	-0.1298	-0.799	0.012513	20
0.1236	0.148	0.0244	0.920608	SCO6263	hypothetical protein	1.021	0.2199	-0.8011	0.001052	16
-0.9068	-0.7354	0.1714	0.342946	SCO1681	gluconate dehydrogenase	-0.5141	-1.3176	-0.8035	0.000481	16
-0.6815	-1.0184	-0.3369	0.09231	SCO7495	hypothetical protein	-0.7475	-1.5548	-0.8073	0.000685	16
-0.3563	-0.4473	-0.0909	0.690197	SCO6687	DNA-binding protein	0.4197	-0.393	-0.8127	4e-06	16
1.4525	1.2302	-0.2223	0.208988	SCO2054	histidinol dehydrogenase	1.2584	0.4434	-0.815	0.002753	10
0.9115	1.105	0.1934	0.369007	SCO3403	GTP cyclohydrolase I	0.9665	0.1477	-0.8188	0.002653	13
-1.7509	-1.7024	0.0485	0.843265	SCO0939	hydrolase	-1.1032	-1.9224	-0.8192	0.000227	7
-0.1984	0.1139	0.3123	0.036645	SCO6459	regulatory protein	0.3035	-0.5174	-0.8209	0.00023	5
-0.7622	-0.1874	0.5748	0.000308	SCO3227	aminotransferase	-0.4853	-1.3069	-0.8216	0.000194	17
0.8901	0.343	-0.5471	0.002163	SCO4449	hydrolase	0.1737	-0.6486	-0.8223	0.000332	7
-0.0944	-0.6224	-0.528	0.001139	SCO6502	gas vesicle synthesis protein	0.1903	-0.6328	-0.8231	0.003062	16
-1.1067	-1.2898	-0.1831	0.348772	SCO5928	hypothetical protein	-0.8831	-1.7073	-0.8242	0.012054	16
3.1608	2.2531	-0.9077	7e-06	SCO5535	Carboxyl transferase . Propanoate metabolism	1.5144	0.688	-0.8264	0.019438	11
-0.1656	-0.4446	-0.279	0.100962	SCO3185	potassium/proton antiporter	0.0656	-0.7613	-0.8269	0.000259	20
1.327	1.1919	-0.1351	0.582057	SCO5676	Ornithine/acetylornithine aminotransferase	1.5112	0.6809	-0.8303	0.005084	10
-1.8106	-1.5994	0.2112	0.412705	SCO4212	hypothetical protein	-2.1675	-3.0038	-0.8363	0.004377	16
-1.5115	-1.3492	0.1623	0.399944	SCO6701	beta-ketoadipyl-CoA thiolase	-1.0979	-1.9357	-0.8378	0.0001	16
0.6434	-0.0253	-0.6687	2.1e-05	SCO4109	oxidoreductase	0.4867	-0.3515	-0.8382	0.000617	16
-0.2403	0.0882	0.3285	0.077665	SCO2437	hypothetical protein	0.3119	-0.5291	-0.841	0.000692	16
0.5456	0.4143	-0.1314	0.588576	SCO1133	xanthine dehydrogenase YagS FAD-binding subunit	0.915	0.0739	-0.8411	0.000512	12
0.2556	-0.1111	-0.3667	0.009575	SCO1447	transcriptional regulator	1.1995	0.3559	-0.8436	8.9e-05	4
-0.3626	-1.1824	-0.8198	0.000216	SCO1067	putative membrane transporter	-0.3126	-1.1576	-0.845	0.000226	20
-1.2268	-1.2	0.0268	0.920168	SCO7100	oxidoreductase	-0.85	-1.7021	-0.8521	0.001121	16
0.943	0.491	-0.4521	0.002751	SCO1518	Holliday junction DNA helicase RuvB	1.2203	0.3679	-0.8524	0.000488	23
0.939	0.9393	0.0003	0.998912	SCO1342	hypothetical protein	1.3261	0.4735	-0.8526	0.000615	16
-1.3798	-1.8399	-0.4601	0.002469	SCO5926	hypothetical protein	-0.748	-1.6014	-0.8534	0.003571	16
-0.4347	0.1452	0.5799	0.138955	SCO5019	hypothetical protein	0.7452	-0.1098	-0.855	0.005721	16
0.1707	0.2983	0.1276	0.575779	SCO7603	LysR family transcriptional regulator	0.0971	-0.7584	-0.8555	0.001271	4
-0.974	-1.8356	-0.8616	3e-06	SCO5066	beta-lactamase	-1.1201	-1.9763	-0.8562	0.000558	7
0.9456	0.0162	-0.9294	7e-06	SCO3911	replicative DNA helicase	0.4469	-0.4095	-0.8564	3.6e-05	2
1.5387	1.9761	0.4375	0.010481	SCO1654	two-component response regulator	1.5041	0.6472	-0.8569	0.002451	4
-0.3333	0.3927	0.726	9e-06	SCO4285	sugar kinase	0.9552	0.0979	-0.8573	0.000791	16
-0.6158	-0.9515	-0.3357	0.038654	SCO4434	LysR family transcriptional regulator	-0.2485	-1.1065	-0.858	0.0001	4
0.8292	0.7223	-0.1069	0.638865	SCO0427	hydrolase	1.0842	0.225	-0.8592	0.00082	7
-2.8722	-3.3088	-0.4367	0.117688	SCO0157	hypothetical protein	-3.4602	-4.3237	-0.8635	0.000796	16
0.4877	0.5805	0.0928	0.694083	SCO2849	hypothetical protein	1.0452	0.1791	-0.8661	9e-06	16
-0.7653	-0.074	0.6913	0.01982	SCO5772	hypothetical protein	0.2859	-0.5881	-0.874	4.1e-05	16
3.9441	4.6509	0.7068	0.002284	SCO3671	molecular chaperone DnaK	3.845	2.9628	-0.8822	0.00218	15
1.0328	0.039	-0.9937	1e-06	SCO4954	hypothetical protein	1.3717	0.4888	-0.8829	0.020276	16
-0.0815	-0.0877	-0.0062	0.979438	SCO1616	transcriptional regulator	0.3873	-0.4974	-0.8847	1e-06	4
-0.6229	-1.3581	-0.7353	2.3e-05	SCO7724	hypothetical protein	-0.334	-1.2238	-0.8898	0.001035	16
-0.0061	-0.7893	-0.7833	6.3e-05	SCO3429	50S ribosomal protein L28; rpmB	1.4453	0.5534	-0.8919	0.008589	14
0.5802	1.5065	0.9263	4e-05	SCO3389	two component system response regulator	0.7176	-0.1768	-0.8944	0.001591	5
-0.0099	0.337	0.347	0.018621	SCO3387	transcriptional regulator	0.9111	0.0125	-0.8986	3.2e-05	4
0.5811	1.3095	0.7284	0.000996	SCO3242	putative transferase	1.013	0.1072	-0.9058	7.8e-05	17
0.9691	0.6971	-0.272	0.14147	SCO5236	nagB glucosamine-6-phosphate deaminase	1.818	0.9106	-0.9074	0.001229	5
-2.9976	-3.105	-0.1074	0.660218	SCO7807	hypothetical protein	-2.2669	-3.175	-0.9081	0.005591	16
2.1822	1.3292	-0.853	0.000173	SCO3053	possible secreted esterase	1.1934	0.2845	-0.9089	1.1e-05	16
2.6454	1.6919	-0.9536	3e-06	SCO1916	Tetrahydrodipicolinate N-succinyltransferase	1.5555	0.6439	-0.9116	0.000557	10
2.266	2.2117	-0.0543	0.821188	SCO2093	Carbonic anhydrases (CA)	1.3399	0.4278	-0.9121	0.001502	10
-0.1827	-0.8683	-0.6855	0.001361	SCO1412	hypothetical protein	-0.9994	-1.9125	-0.9131	0.011196	16
0.3411	0.2021	-0.1389	0.527777	SCO6148	hypothetical protein	1.3684	0.4527	-0.9157	0.000324	16
5.0519	4.4476	-0.6043	0.00011	SCO3907	ssDNA-binding protein (SSB)	3.224	2.3073	-0.9167	0.001052	5
0.8807	0.0041	-0.8765	0.000136	SCO2319	tetR family transcriptional regulator	0.3966	-0.5208	-0.9174	0.000115	4
0.8	0.3794	-0.4206	0.004752	SCO2356	possible membrane protein	1.2285	0.3065	-0.922	1.3e-05	16
1.5759	1.1565	-0.4194	0.128011	SCO6100	phosphoadenosine phosphosulfate reductase	0.71	-0.2126	-0.9226	0.006748	12
-0.3163	-0.8225	-0.5062	0.005387	SCO2109	thiazole synthase	-0.6437	-1.5742	-0.9305	0.000774	13
0.0709	-0.1972	-0.2681	0.177251	SCO0670	glycerol-3-phosphate dehydrogenase	0.5904	-0.3401	-0.9305	0.000693	11
0.4586	0.147	-0.3117	0.028133	SCO0430	tetR family transcriptional regulator [Streptomyces coelicolor A3(2)]	0.4996	-0.4317	-0.9313	2.4e-05	4
0.034	-0.2416	-0.2756	0.076072	SCO5184	ATP-dependent DNA helicase	0.6302	-0.3012	-0.9314	6e-06	2
0.1296	0.5309	0.4013	0.003114	SCO5781	putative secreted protein	1.5872	0.6557	-0.9315	8.9e-05	16
1.057	0.9068	-0.1502	0.453172	SCO5836	DNA topoisomerase IV subunit A	1.3982	0.4623	-0.9359	9.3e-05	2
-0.0867	0.0219	0.1086	0.631467	SCO5761	ATP-dependent DNA helicase	1.1698	0.2332	-0.9366	0.000323	2
-0.4757	-0.1358	0.3399	0.055403	SCO2737	exodeoxyribonuclease V, homologous recombination	0.2206	-0.7167	-0.9373	9.5e-05	23
1.9309	1.4557	-0.4752	0.059148	SCO6099	adenylylsulfate kinase	1.1907	0.2521	-0.9386	0.001903	12
1.5033	1.4685	-0.0348	0.921133	SCO2261	hypothetical protein	1.3769	0.4347	-0.9422	0.006954	16
0.8077	0.8869	0.0792	0.737804	SCO2298	KHG/KDPG aldolase	1.7522	0.8035	-0.9487	0.021022	9
0.1397	1.064	0.9243	4.8e-05	SCO1380	putative DNA damage inducible protein	1.575	0.6253	-0.9497	0.002164	2
-0.0233	-0.2773	-0.2541	0.282722	SCO4018	putative kinase inhibitor	0.6318	-0.3245	-0.9563	0.000825	5
0.3495	0.6735	0.3239	0.166698	SCO0483	putative secreted protein	0.468	-0.4894	-0.9574	6.9e-05	20
4.4829	4.0389	-0.4439	0.189065	SCO5370	F0F1 ATP synthase subunit delta	3.0478	2.0881	-0.9597	0.02649	6
-1.2174	-1.26	-0.0426	0.869608	SCO3199	transmembrane efflux protein	-0.0054	-0.9685	-0.9631	0.002655	20
0.715	0.6243	-0.0907	0.692517	SCO7286	oxidoreducatse	1.3383	0.3717	-0.9666	0.000297	16
-0.1755	-0.1368	0.0387	0.881214	SCO3131	hypothetical protein	0.364	-0.6156	-0.9796	2e-06	16
0.0297	-0.0686	-0.0983	0.668665	SCO3418	ABC transporter ATP-binding protein	0.8824	-0.0986	-0.981	0.000154	19
0.2003	-0.5484	-0.7487	2.7e-05	SCO4987	D-amino acid deaminase	0.6783	-0.3068	-0.9851	0.000172	16
-2.2706	-2.8061	-0.5355	0.053031	SCO6499	gas vesicle synthesis protein	-1.2	-2.1856	-0.9856	0.013239	16
0.6318	0.7455	0.1137	0.609253	SCO2731	cation-transporting P-type ATPase	1.582	0.5918	-0.9902	0.000174	16
-1.4944	-1.7518	-0.2575	0.128562	SCO0875	transcription regulator ArsR	-0.2212	-1.2153	-0.9941	0.009435	4
-0.6894	-0.8199	-0.1305	0.555423	SCO4940	TetR family transcriptional regulator	-0.8039	-1.7985	-0.9946	0.000509	4
0.4208	1.0445	0.6237	0.000119	SCO2065	hypothetical protein	1.0513	0.0538	-0.9975	0.003097	16
0.645	0.3813	-0.2636	0.109556	SCO2213	transcriptional regulatory protein GlnR	0.8363	-0.1616	-0.9979	0.002172	4
0.9967	0.1581	-0.8386	0.000103	SCO0543	secreted peptidase	0.2345	-0.7637	-0.9982	0.003016	20
